# Supplementary material for: Fungal Communities Including Plant Pathogens in Near Surface Air Are Similar across Northwestern Europe
Source: Front Microbiol. 2017 Sep 8;8:1729. doi: 10.3389/fmicb.2017.01729 (PMC5596660; doi:10.3389/fmicb.2017.01729)
Supplement: TABLE S1 — Operational taxonomic unit (OTU) table including taxonomic classification, sequencing run, barcode used, location, date of sampling and relative abundance of reads. Results from qPCR assays of Puccinia graminis, P. striiformis, P. triticina, Leptosphaeria maculans, Sclerotinia sclerotiorum, and Microdochium nivale are given as gene copy numbers or DNA mass (ng); nd, not detected. [file Table_1.XLSX]

## Sheet: OTU table
#SampleID	RN11	RN12	RN13	RN14	RN15	RN16	RN17	RN18	RN19	RN20	12DK04	12DK05	12DK06	12DK07	12DK08	12DK09	12DK10	12DK11	12DK12	12DK13	12NL03	12NL04	12NL05	12NL06	12NL07	12NL08	12NL09	12NL10	12NL11	12NL12	12NR51	12NR53	12NR54	12NR55	12NR56	12NR57	12NR58	12NR59	12NR60	12DK37	12DK38	12NL29	12NL30	12NL32	12NL33	12NL34	12NL35	12NL36	12NL37
BarcodeSequence	TACACACACT	TACACGTGAT	TACAGATCGT	TACGCTGTCT	TAGTGTAGAT	TCGATCACGT	TCGCACTAGT	TCTAGCGACT	TCTATACTAT	TGACGTATGT	CGTCTAGTAC	TCTACGTAGC	TGTACTACTC	ACGACTACAG	CGTAGACTAG	TACGAGTATG	TACTCTCGTG	TAGAGACGAG	TCGTCGCTCG	ACATACGCGT	ACGCGAGTAT	ACTACTATGT	ACTGTACAGT	AGACTATACT	AGCGTCGTCT	AGTACGCTAT	ATAGAGTACT	CACGCTACGT	CAGTAGACGT	CGACGTGACT	TACTCTCGTG	TCGTCGCTCG	ACATACGCGT	ACGCGAGTAT	ACTACTATGT	ACTGTACAGT	AGACTATACT	AGCGTCGTCT	AGTACGCTAT	TCTCTATGCG	TGATACGTCT	CATAGTAGTG	CGAGAGATAC	TCACGTACTA	CGTCTAGTAC	TCTACGTAGC	TGTACTACTC	ACGACTACAG	CGTAGACTAG
Location	Rothamsted	Rothamsted	Rothamsted	Rothamsted	Rothamsted	Rothamsted	Rothamsted	Rothamsted	Rothamsted	Rothamsted	Slagelse	Slagelse	Slagelse	Slagelse	Slagelse	Slagelse	Slagelse	Slagelse	Slagelse	Slagelse	Wageningen	Wageningen	Wageningen	Wageningen	Wageningen	Wageningen	Wageningen	Wageningen	Wageningen	Wageningen	Rothamsted	Rothamsted	Rothamsted	Rothamsted	Rothamsted	Rothamsted	Rothamsted	Rothamsted	Rothamsted	Slagelse	Slagelse	Wageningen	Wageningen	Wageningen	Wageningen	Wageningen	Wageningen	Wageningen	Wageningen
Year	2012	2012	2012	2012	2012	2012	2012	2012	2012	2012	2012	2012	2012	2012	2012	2012	2012	2012	2012	2012	2012	2012	2012	2012	2012	2012	2012	2012	2012	2012	2012	2012	2012	2012	2012	2012	2012	2012	2012	2012	2012	2012	2012	2012	2012	2012	2012	2012	2012
Season	Early spring	Early spring	Early spring	Early spring	Early spring	Early spring	Early spring	Early spring	Early spring	Early spring	Early spring	Early spring	Early spring	Early spring	Early spring	Early spring	Early spring	Early spring	Early spring	Early spring	Early spring	Early spring	Early spring	Early spring	Early spring	Early spring	Early spring	Early spring	Early spring	Early spring	Late spring	Late spring	Late spring	Late spring	Late spring	Late spring	Late spring	Late spring	Late spring	Late spring	Late spring	Late spring	Late spring	Late spring	Late spring	Late spring	Late spring	Late spring	Late spring
Sampling date	2012-04-20	2012-04-21	2012-04-22	2012-04-23	2012-04-24	2012-04-25	2012-04-26	2012-04-27	2012-04-28	2012-04-29	2012-04-20	2012-04-21	2012-04-22	2012-04-23	2012-04-24	2012-04-25	2012-04-26	2012-04-27	2012-04-28	2012-04-29	2012-04-20	2012-04-21	2012-04-22	2012-04-23	2012-04-24	2012-04-25	2012-04-26	2012-04-27	2012-04-28	2012-04-29	2012-05-31	2012-06-02	2012-06-03	2012-06-04	2012-06-05	2012-06-06	2012-06-07	2012-06-08	2012-06-09	2012-06-08	2012-06-09	2012-05-31	2012-06-01	2012-06-03	2012-06-04	2012-06-05	2012-06-06	2012-06-07	2012-06-08
qPCR number of gene copies Puccinia graminis	nd	nd	nd	25.5	31.4	nd	nd	nd	27.2	nd	nd	42.1	nd	nd	215.7	nd	82.1	nd	nd	nd	nd	4.1	nd	nd	nd	nd	nd	nd	nd	nd	nd	nd	nd	nd	nd	nd	nd	nd	nd	nd	nd	nd	nd	nd	nd	nd	nd	nd	nd
qPCR number of gene copies Puccinia striiformis	nd	nd	nd	56.8	nd	nd	nd	nd	39.13	6.93	nd	nd	nd	nd	nd	613.65	351.34	nd	nd	nd	4.17	nd	89.75	nd	nd	nd	140.04	nd	nd	nd	nd	nd	nd	nd	nd	nd	nd	nd	nd	nd	nd	nd	nd	nd	nd	nd	nd	nd	nd
qPCR number of gene copies Puccinia triticina	nd	nd	nd	nd	nd	nd	nd	nd	nd	nd	nd	70.47	nd	nd	nd	nd	nd	nd	nd	nd	nd	nd	nd	nd	nd	nd	nd	nd	nd	nd	nd	nd	nd	nd	nd	nd	nd	nd	nd	nd	nd	nd	nd	nd	nd	nd	nd	nd	nd
qPCR number of gene copies Leptosphaeria maculans	nd	nd	nd	45.7	31.4	nd	nd	nd	nd	nd	nd	nd	nd	nd	17.5	30.5	nd	nd	nd	nd	nd	nd	nd	nd	nd	nd	nd	nd	nd	20.9	nd	nd	nd	nd	nd	nd	nd	nd	nd	nd	nd	nd	nd	nd	nd	nd	nd	nd	nd
qPCR number of gene copies Sclerotinia sclerotiorum	nd	nd	nd	nd	nd	nd	nd	nd	nd	nd	nd	nd	nd	nd	nd	nd	nd	nd	nd	nd	nd	nd	nd	nd	nd	nd	nd	nd	nd	nd	nd	nd	nd	nd	nd	nd	nd	nd	nd	nd	nd	nd	nd	nd	nd	nd	nd	nd	nd
qPCR number of gene copies Microdochium nivale	nd	nd	nd	nd	nd	nd	nd	nd	nd	nd	nd	nd	nd	nd	nd	nd	nd	nd	nd	nd	nd	nd	nd	nd	nd	nd	nd	nd	nd	nd	nd	nd	nd	nd	nd	nd	nd	nd	nd	nd	nd	nd	nd	nd	nd	nd	nd	nd	nd
Sequencing run	B2013	B2013	B2013	B2013	B2013	B2013	B2013	B2013	B2013	B2013	B2013	B2013	B2013	B2013	B2013	B2013	B2013	B2013	B2013	B2013	B2013	B2013	B2013	B2013	B2013	B2013	B2013	B2013	B2013	B2013	A2014	A2014	A2014	A2014	A2014	A2014	A2014	A2014	A2014	A2014	A2014	A2014	A2014	A2014	A2014	A2014	A2014	A2014	A2014
Total number of reads	873	855	1466	1011	634	630	687	2334	5000	1510	831	1191	941	1474	1812	3266	1295	971	1795	2009	1186	1624	3066	2422	917	1251	2900	1546	1662	2261	883	4800	2065	1611	5724	4456	2305	1326	2267	1704	728	1973	1144	1472	2113	1384	2411	7867	2975
k__Fungi;p__Ascomycota;c__Dothideomycetes;o__Pleosporales;f__Incertae sedis;Other	0.221968	0.141355	0.410361	0.332675	0.126183	0.139241	0.196507	0.182401	0.432913	0.13955	0.102041	0.0771165	0.115589	0.117209	0.0772201	0.129783	0.195988	0.158273	0.137047	0.104871	0.167508	0.210203	0.242424	0.150165	0.123094	0.117928	0.185606	0.181525	0.112178	0.0944812	0.0260476	0.0264583	0.0552058	0.0732464	0.0469869	0.115575	0.147939	0.348416	0.483017	0.0704225	0.100275	0.0314242	0.0699301	0.0366848	0.102698	0.0802023	0.225218	0.168658	0.139066
Unassigned;Other;Other;Other;Other;Other	0.0217391	0.0373832	0.0347648	0.0463968	0.0504732	0.0221519	0.0727802	0.104656	0.0403919	0.0601852	0.0504202	0.0536463	0.0296925	0.0298103	0.103144	0.0584634	0.0347222	0.0596095	0.0607242	0.0685885	0.0218855	0.0417947	0.0260671	0.0420792	0.0272331	0.0573705	0.0389118	0.0335917	0.0587882	0.0432671	0.0611552	0.0577083	0.0876513	0.0409683	0.0448908	0.0368043	0.0629067	0.0580694	0.0322011	0.0815728	0.0521978	0.0217942	0.0375874	0.017663	0.0440133	0.033237	0.0385732	0.0332994	0.0688613
k__Fungi;p__Basidiomycota;c__Tremellomycetes;o__Cystofilobasidiales;f__Cystofilobasidiaceae;Other	0.0480549	0.0490654	0.0961145	0.0799605	0.0410095	0.068038	0.0174672	0.0743272	0.10018	0.0853175	0.0360144	0.0444258	0.0816543	0.0359079	0.0286817	0.0456076	0.0578704	0.0339157	0.0328691	0.0323062	0.0260943	0.0467117	0.0254154	0.0268152	0.0239651	0.0231076	0.0358127	0.0316537	0.0341932	0.0203091	0.146093	0.0660417	0.234867	0.188082	0.232838	0.0785458	0.0902386	0.0784314	0.0185267	0.102113	0.043956	0.241764	0.0375874	0.224185	0.218646	0.0397399	0.0879303	0.131418	0.0339268
k__Fungi;p__Basidiomycota;c__Microbotryomycetes;o__Sporidiobolales;Other;Other	0.0926773	0.067757	0.0340832	0.0384995	0.0820189	0.0601266	0.0742358	0.0397266	0.025195	0.0925926	0.139256	0.106454	0.111347	0.0901084	0.0656371	0.0400979	0.054784	0.0842754	0.0300836	0.0800199	0.102694	0.0503995	0.0413816	0.0676568	0.0958606	0.0812749	0.0423554	0.0394057	0.0611878	0.0357616	0.101925	0.0302083	0.062954	0.0862818	0.131703	0.0143627	0.00347072	0.020362	0.0105867	0.0492958	0.00961538	0.255955	0.0611888	0.172554	0.147657	0.0498555	0.119038	0.134723	0.0393013
k__Fungi;p__Basidiomycota;c__Tremellomycetes;o__Tremellales;f__Incertae sedis;g__Cryptococcus	0.0594966	0.0327103	0.0306748	0.0325765	0.0867508	0.0996835	0.0756914	0.0461341	0.0139972	0.0806878	0.132053	0.103101	0.0678685	0.102304	0.0485383	0.0321396	0.0524691	0.0524152	0.0345404	0.055169	0.0547138	0.0448679	0.040404	0.0379538	0.087146	0.103586	0.046832	0.0419897	0.0773845	0.0392936	0.0011325	0.00458333	0.00193705	0.00248293	0.000873362	0.00314183	0.00477223	0.0105581	0.000441112	0.00176056	0.00549451	0	0.00174825	0	0.000473261	0.00794798	0.00456242	0.00673615	0.0265368
k__Fungi;p__Basidiomycota;c__Tremellomycetes;o__Tremellales;f__Incertae sedis;g__Dioszegia	0.0846682	0.0992991	0.0524881	0.0572557	0.0788644	0.0490506	0.084425	0.0367364	0.0607878	0.0701058	0.133253	0.0796312	0.0710498	0.0995935	0.0843905	0.0924395	0.111111	0.124358	0.0356546	0.0352883	0.0883838	0.0946527	0.0716846	0.0639439	0.12854	0.0557769	0.0681818	0.0445736	0.0695861	0.0304636	0.0328426	0.0158333	0.0348668	0.0422098	0.0560699	0.013465	0.00780911	0.015083	0.00264667	0.0428404	0.0192308	0.0765332	0.00699301	0.0455163	0.0350213	0.00939306	0.0240564	0.0344433	0.00705408
k__Fungi;p__Basidiomycota;c__Exobasidiomycetes;o__Entylomatales;Other;Other	0.00114416	0.00350467	0.00340832	0.0029615	0	0.00791139	0.0014556	0.00299018	0.00919816	0	0	0.000838223	0.00636267	0	0.00110314	0.0110193	0.00617284	0.0061665	0.0100279	0.000994036	0.00252525	0.00184388	0.0016292	0.00247525	0	0.00796813	0.00929752	0.00968992	0.00359928	0.00264901	0.0543601	0.0154167	0.0242131	0.027933	0.0377293	0.013465	0.0104121	0.00980392	0.00970446	0.0269953	0.00412088	0.00506842	0.0034965	0.0108696	0.00331283	0.00939306	0.00497719	0.00368582	0.00134363
k__Fungi;p__Ascomycota;c__Leotiomycetes;o__Helotiales;f__Sclerotiniaceae;Other	0.00114416	0.00584112	0.00817996	0.0128332	0.00473186	0.0142405	0.0232897	0.015378	0.0161968	0.0145503	0.0108043	0.00838223	0	0.0115176	0.015444	0.0189777	0.0108025	0.0113052	0.0222841	0.0417495	0.010101	0.0104487	0.0117302	0.0156766	0.0130719	0.0103586	0.00929752	0.0109819	0.0107978	0.0348786	0.0169875	0.01625	0.00435835	0.0130354	0.0216594	0.0258079	0.021692	0.00829563	0.0123511	0.0134977	0.0151099	0	0.00874126	0.00203804	0	0.0115607	0.0107839	0.0043213	0.00906953
k__Fungi;p__Basidiomycota;c__Tremellomycetes;o__Filobasidiales;f__Filobasidiaceae;g__Cryptococcus	0.0194508	0.0163551	0.0122699	0.00691017	0.0236593	0.00474684	0.00873362	0.0136694	0.0019996	0.0145503	0.0216086	0.0142498	0.0169671	0.0121951	0.0143409	0.00550964	0.00462963	0.0113052	0.00891365	0.0109344	0.0126263	0.00553165	0.00912349	0.0181518	0.0381264	0.025498	0.00792011	0.0129199	0.0269946	0.0119205	0.00339751	0.00375	0.000968523	0	0.000349345	0.0013465	0.00737527	0.00829563	0.00176445	0.00410798	0.00274725	0	0.00174825	0	0.00141978	0.00650289	0.00497719	0.0245297	0.0665099
k__Fungi;p__Ascomycota;c__Dothideomycetes;o__Pleosporales;Other;Other	0.0114416	0.00584112	0.0074983	0.0197433	0.022082	0.0174051	0.0262009	0.0158052	0.0135973	0.0185185	0.00720288	0.00922045	0.00848356	0.0108401	0.0148924	0.0241812	0.0123457	0.00308325	0.00278552	0.0134195	0.0117845	0.0208974	0.00912349	0.00990099	0.00544662	0.0151394	0.00929752	0.00968992	0.00239952	0.00529801	0.0147225	0.00333333	0.00242131	0.0018622	0.00244541	0.00493716	0.00694143	0.00678733	0.00485223	0.00880282	0.00686813	0.00760264	0.00611888	0.00951087	0.0118315	0.00650289	0.00248859	0.0045755	0.00571045
k__Fungi;p__Ascomycota;c__Leotiomycetes;o__Helotiales;Other;Other	0	0	0	0	0.00315457	0	0.00582242	0.000427168	0.00179964	0.0026455	0.00240096	0.00502934	0	0.00135501	0	0.0104071	0.00694444	0.00102775	0.0111421	0.00149105	0.0016835	0.00245851	0.00423591	0.00742574	0.00544662	0.00796813	0.0151515	0.0329457	0.010198	0.0136865	0.00339751	0.0454167	0.0290557	0.0819367	0.0454148	0.0455566	0.0511931	0.015083	0.00838112	0.107981	0.0260989	0.0131779	0.00699301	0.106658	0.0241363	0.0361272	0.0111987	0.00991357	0.00100773
k__Fungi;p__Ascomycota;c__Dothideomycetes;o__Capnodiales;f__Mycosphaerellaceae;Other	0.00572082	0.0163551	0.0074983	0.0029615	0.00630915	0.0126582	0.00291121	0.0136694	0.00639872	0.0112434	0.0156062	0.0142498	0.0116649	0.0189702	0.0137893	0.00795837	0.00694444	0.0143885	0.0122563	0.00944334	0.0109428	0.016595	0.0058651	0.0165017	0.0130719	0.025498	0.0206612	0.0161499	0.025195	0.0242826	0.00453001	0.0460417	0.00726392	0.00558659	0.00419214	0.00179533	0.00520607	0.00377074	0.00573445	0.00586854	0.00274725	0.00253421	0.00961538	0.0013587	0.000946522	0.0130058	0.00207383	0.00165226	0.00167954
k__Fungi;p__Basidiomycota;c__Agaricomycetes;o__Russulales;f__Peniophoraceae;Other	0.00228833	0.0046729	0	0.000987167	0	0.00474684	0.0116448	0.00256301	0.00139972	0.00529101	0	0	0	0	0.00441258	0.00122436	0.00154321	0	0.000557103	0	0	0.00245851	0.00228087	0	0	0.00159363	0.00964187	0.00839793	0.0059988	0.000883002	0.00339751	0.0195833	0.2	0.0484171	0.0462882	0.0100987	0.0221258	0.0143288	0.00529334	0.0328638	0	0.0268626	0.0166084	0.0360054	0.0440133	0.0144509	0.0232269	0.0382562	0.00268727
k__Fungi;p__Ascomycota;c__Sordariomycetes;o__unidentified;f__unidentified;g__unidentified	0.00915332	0.00350467	0.00545331	0.0088845	0.00630915	0.0110759	0.0174672	0.00213584	0.0009998	0.0165344	0.0252101	0.0108969	0.0169671	0.0108401	0.0198566	0.0110193	0.00462963	0.0143885	0.00278552	0.00745527	0.013468	0.0116779	0.0104268	0.00453795	0.0228758	0.00956175	0.00585399	0.00452196	0.0131974	0.011479	0.00566251	0.00229167	0.00338983	0.00310366	0	0.000448833	0.0021692	0.00377074	0.00132333	0.00117371	0.00137363	0.00253421	0.00699301	0.00339674	0	0.00289017	0.000414766	0.00165226	0.00134363
k__Fungi;p__Ascomycota;c__unidentified;o__unidentified;f__unidentified;g__unidentified	0.00343249	0.0046729	0.0115883	0.0463968	0	0.0174051	0.0101892	0.00768902	0.00839832	0.0026455	0.00360144	0.0108969	0.00636267	0.00474255	0.011583	0.00642792	0.0169753	0.00924974	0.0167131	0.0109344	0.000841751	0.0172096	0.00684262	0.00825083	0.0043573	0.0183267	0.00964187	0.0129199	0.00839832	0.019426	0	0.003125	0.00193705	0.00682806	0.00244541	0.00201975	0.00260304	0.0128205	0.00926334	0.0064554	0	0.00202737	0.013986	0.00339674	0.00993848	0.00794798	0.00871008	0.00660905	0.0228418
k__Fungi;p__Basidiomycota;c__Agaricomycetes;o__Polyporales;f__Polyporaceae;Other	0.00457666	0.0116822	0.00681663	0.00987167	0.00473186	0.00791139	0.0174672	0.00768902	0.0069986	0.00330688	0	0.00167645	0.00954401	0	0.00220629	0.0107132	0.0169753	0.0020555	0.0144847	0.0054672	0.0218855	0.021512	0.0296514	0.0321782	0.00653595	0.0159363	0.0320248	0.0213178	0.0185963	0.0362031	0.00339751	0.00395833	0.0150121	0.0415891	0.00454148	0.00493716	0.0143167	0.00754148	0.0149978	0.00938967	0.00137363	0.00456158	0.00874126	0.0115489	0.00615239	0.0101156	0.012443	0.00711744	0.00268727
k__Fungi;p__Ascomycota;c__Sordariomycetes;o__Hypocreales;f__Nectriaceae;Other	0.00343249	0.0046729	0.00272665	0.000987167	0.00473186	0.00158228	0	0.00213584	0.00039992	0.00595238	0.00720288	0.00586756	0.00636267	0.00745257	0.00882515	0.00979492	0.00617284	0.0102775	0.00222841	0.00695825	0.00420875	0.00799017	0.00358423	0.00990099	0.0043573	0.0175299	0.00826446	0.00452196	0.0089982	0.00706402	0	0.000208333	0	0.000620732	0.000524017	0	0.00130152	0	0.00132333	0.00234742	0	0.000506842	0.000874126	0.00543478	0.00331283	0.000722543	0.00207383	0.00152517	0.00335909
k__Fungi;p__Zygomycota;c__Incertae sedis;o__Mortierellales;f__Mortierellaceae;g__Mortierella	0.00686499	0	0.00681663	0.005923	0.00788644	0.0142405	0.00727802	0.00512601	0.00039992	0.00859788	0.0060024	0.015088	0.00848356	0.0108401	0.00937672	0.00459137	0	0.0102775	0.00222841	0.00497018	0.00505051	0.00553165	0.00521342	0.00618812	0.00762527	0.0063745	0.00516529	0.00516796	0.0107978	0.00309051	0	0	0	0.00124146	0.000524017	0	0	0	0	0.000586854	0	0	0	0.000679348	0	0	0	0.000254194	0
k__Fungi;p__Basidiomycota;c__Agaricomycetes;o__Polyporales;f__Polyporaceae;g__Fomes	0	0	0	0	0	0	0	0	0	0	0.00480192	0.00502934	0.00318134	0.0203252	0.0209597	0.00550964	0.0115741	0.00102775	0.0122563	0.0313121	0	0.00184388	0.0016292	0.00453795	0.00544662	0.000796813	0.00206612	0.0167959	0.014997	0.0260486	0	0	0	0	0	0	0	0	0	0	0	0	0	0	0	0	0.00290336	0.00165226	0.000335909
k__Fungi;p__Basidiomycota;c__Agaricomycetes;o__Agaricales;f__Lyophyllaceae;Other	0	0	0	0	0	0	0	0	0	0	0	0	0	0	0	0	0	0	0	0	0	0	0	0	0	0	0	0	0	0	0	0	0	0	0	0	0	0	0	0	0	0	0	0	0	0	0	0	0
k__Fungi;p__Ascomycota;c__Leotiomycetes;o__Erysiphales;f__Erysiphaceae;g__Blumeria	0.00228833	0	0.00204499	0	0.00157729	0.00158228	0.0014556	0.00384451	0.00619876	0.000661376	0.00120048	0.00167645	0	0.00203252	0	0.00275482	0.00308642	0.0102775	0.0139276	0.00298211	0	0.00184388	0.000977517	0.00123762	0	0	0.00172176	0.00193798	0.00419916	0.000883002	0.0011325	0.00125	0	0	0.000174672	0	0	0.00226244	0	0.0123239	0.0357143	0.00101368	0.00174825	0.0013587	0	0.00216763	0.0012443	0.00216065	0.00638226
k__Fungi;p__Basidiomycota;c__Tremellomycetes;o__Tremellales;Other;Other	0.0171625	0.0116822	0.0074983	0.005923	0.00473186	0.0142405	0	0.0162324	0.010198	0.00462963	0.00480192	0.0192791	0.0106045	0.0108401	0.003861	0.0070401	0.00771605	0.00822199	0	0.0144135	0.00505051	0.00737554	0.00521342	0.00866337	0.0130719	0.00398406	0.0110193	0.0167959	0.00479904	0.00529801	0.00226501	0.006875	0	0.00496586	0.000349345	0.00224417	0.00650759	0.0324284	0.00264667	0.00880282	0.0123626	0	0	0.00271739	0.00141978	0.00433526	0.00497719	0.0087697	0.0453477
k__Fungi;p__Basidiomycota;c__Agaricomycetes;o__Polyporales;f__Meruliaceae;g__Bjerkandera	0	0.00350467	0.00340832	0.00394867	0	0	0.00727802	0.00170867	0.00259948	0.00330688	0.00120048	0.000838223	0.00212089	0.00271003	0.00275786	0.00948883	0.00617284	0.00308325	0.0139276	0.00248509	0.00589226	0.0135218	0.0185728	0.00536304	0.0043573	0.00478088	0.0179063	0.00775194	0.010198	0.0322296	0.00226501	0.001875	0.011138	0.00682806	0.00454148	0.00246858	0.00433839	0	0.00264667	0.00352113	0.00274725	0.0035479	0.00961538	0.0115489	0.00757217	0.017341	0.00580672	0.00343162	0.00235136
k__Fungi;p__Ascomycota;c__Sordariomycetes;o__Hypocreales;Other;Other	0.00228833	0.0046729	0.00613497	0.0088845	0.00788644	0.00316456	0	0.00598035	0.00139972	0.00859788	0.00840336	0.00586756	0.0116649	0.0155827	0.00496415	0.00153046	0.00231481	0.00719424	0.00111421	0.00347913	0.00252525	0.00307314	0.00391007	0.00618812	0.00762527	0.00239044	0.00482094	0.00322997	0.00659868	0.00397351	0.0011325	0.000208333	0.000484262	0	0	0	0	0.000754148	0	0	0	0.000506842	0.00262238	0.000679348	0.000473261	0	0	0.000381291	0
k__Fungi;p__Basidiomycota;c__Agaricomycetes;o__Agaricales;f__Strophariaceae;g__Hypholoma	0	0	0	0.00197433	0	0	0	0	0.00139972	0.000661376	0	0.000838223	0	0	0	0	0.000771605	0	0	0	0	0	0.00130336	0.00206271	0	0	0.00103306	0.00129199	0.00059988	0.00353201	0	0	0	0	0.000174672	0	0	0	0	0	0	0	0	0	0	0.000722543	0	0	0.000335909
k__Fungi;p__Basidiomycota;c__Agaricomycetes;o__Corticiales;f__Corticiaceae;g__Vuilleminia	0.0308924	0.057243	0.0238582	0.0148075	0.00157729	0.0316456	0.0232897	0.0200769	0.0325935	0.00462963	0	0.00502934	0.00530223	0	0.0198566	0.00673401	0.00308642	0	0	0	0	0.00860479	0.0149886	0.00412541	0.00544662	0	0.0168733	0.00968992	0.0305939	0.00309051	0	0.000208333	0.00581114	0.0155183	0.0164192	0.00695691	0.00650759	0.00301659	0.00132333	0.00880282	0.00549451	0.00709579	0	0.0163043	0.0421202	0.0267341	0.0248859	0.0043213	0
k__Fungi;p__Rozellomycota;c__unidentified;o__unidentified;f__unidentified;g__unidentified	0.00114416	0.00700935	0.00204499	0.00493583	0.00630915	0.00791139	0.00291121	0.00683469	0.00019996	0.00396825	0.0120048	0.000838223	0.0169671	0.00203252	0.00220629	0.00397919	0.00154321	0.0184995	0.00111421	0.00397614	0	0.00368777	0.0016292	0.00123762	0.00653595	0.00796813	0.00309917	0.0142119	0.00179964	0.00441501	0	0	0	0	0	0	0	0	0	0	0	0	0	0	0	0	0	0	0
k__Fungi;p__Ascomycota;c__Eurotiomycetes;o__Eurotiales;f__Trichocomaceae;g__Penicillium	0.0114416	0	0.000681663	0.00197433	0.00315457	0.00632911	0.0014556	0.0012815	0.00019996	0.000661376	0	0.00419111	0.00106045	0.00609756	0.00772201	0.00306091	0.00231481	0	0.00668524	0.0193837	0.003367	0.00184388	0.00391007	0.0049505	0.0043573	0.00478088	0.00137741	0.00710594	0.00659868	0.00309051	0	0.00125	0.00193705	0.0018622	0.000174672	0.00448833	0.00173536	0.000754148	0.00132333	0.00234742	0.00137363	0	0.00262238	0.000679348	0.000473261	0.00361272	0.000414766	0.000635486	0
k__Fungi;p__Ascomycota;c__Dothideomycetes;o__Pleosporales;f__Phaeosphaeriaceae;Other	0	0	0.000681663	0	0.00157729	0.00474684	0.0014556	0.000854336	0.00079984	0	0	0	0	0	0.00496415	0.003367	0	0.00102775	0.00167131	0.000994036	0.000841751	0.00614628	0.00814598	0.00453795	0	0.0063745	0.00137741	0.00387597	0.00359928	0.00485651	0	0.00333333	0.00145278	0.00620732	0.00139738	0.000224417	0.0021692	0.00377074	0.00794001	0.00469484	0.00137363	0.00557527	0.00961538	0.0101902	0.0113583	0.0050578	0.00705102	0.00660905	0.00470272
k__Fungi;p__Ascomycota;c__Dothideomycetes;o__Pleosporales;f__unidentified;g__unidentified	0.00343249	0.00233645	0	0.00493583	0.00473186	0	0.00727802	0	0.0019996	0.00198413	0.00480192	0.000838223	0	0.00203252	0.00717044	0.00857055	0.00540123	0.00102775	0.010585	0.0178926	0	0.00245851	0.00814598	0.00123762	0.00326797	0.00318725	0.00309917	0.00193798	0.00239952	0.00264901	0	0.00354167	0.00242131	0.00124146	0.000524017	0.000897666	0.000433839	0.0015083	0.00220556	0.00117371	0.00274725	0.00152053	0.00437063	0.00271739	0.00425935	0.00361272	0.00331813	0.00317743	0.00201545
k__Fungi;p__Ascomycota;c__Eurotiomycetes;o__Eurotiales;f__Trichocomaceae;Other	0.00228833	0.00116822	0.0074983	0.000987167	0.00315457	0.00474684	0	0.000854336	0.00119976	0	0.00120048	0.00251467	0	0.000677507	0.00110314	0.0125497	0.00154321	0.0113052	0.00278552	0.00347913	0.010101	0.00553165	0.00358423	0.0070132	0.00653595	0.00159363	0.00688705	0.0122739	0.00179964	0.00573951	0.00226501	0.00104167	0	0.000620732	0	0.00179533	0	0	0	0.000586854	0.00824176	0	0.00786713	0.000679348	0.00378609	0.0122832	0.000414766	0.000381291	0.000671817
k__Fungi;p__Ascomycota;c__Leotiomycetes;o__Helotiales;f__Incertae sedis;g__Tetracladium	0.00686499	0.00233645	0	0	0.00788644	0.00474684	0.00727802	0.000427168	0.00019996	0.000661376	0	0.00502934	0.00318134	0.00271003	0.00220629	0.00550964	0.00231481	0.00308325	0.0178273	0.00397614	0	0.00368777	0.00325839	0.00536304	0.00217865	0.00717131	0.00550964	0.00775194	0.00359928	0.00309051	0.00339751	0.000625	0.000484262	0.00620732	0.00157205	0.00179533	0.00347072	0.00452489	0.00705779	0.00586854	0.00137363	0.000506842	0.000874126	0.00339674	0	0	0.00331813	0.00266904	0.00134363
k__Fungi;p__Ascomycota;c__Sordariomycetes;o__Xylariales;f__Incertae sedis;g__Monographella	0.00915332	0.0140187	0.00204499	0.0088845	0.00315457	0.00474684	0.014556	0.00299018	0.0137972	0.0271164	0.00720288	0.0142498	0.00636267	0.000677507	0.00661886	0.00734619	0.000771605	0.00822199	0.00222841	0.0084493	0.00505051	0.00921942	0.00325839	0.00453795	0.0087146	0.00717131	0.00895317	0.00322997	0.010198	0.000441501	0.00453001	0.00458333	0.00968523	0.00248293	0.00157205	0.00336625	0.00997831	0.0128205	0.0123511	0.000586854	0.00274725	0.00709579	0.0122378	0.00475543	0.0175106	0.000722543	0.00829531	0.0111845	0.00873362
k__Fungi;p__Ascomycota;c__Eurotiomycetes;o__Chaetothyriales;f__Herpotrichiellaceae;g__Exophiala	0.00228833	0.00116822	0.00613497	0	0.00157729	0.00158228	0.0014556	0.00555318	0	0.000661376	0.0060024	0.00167645	0.00954401	0.00745257	0.00330943	0.000918274	0.000771605	0.00513875	0.00334262	0.00894632	0.00252525	0.0043024	0.00260671	0.00742574	0.0130719	0.00557769	0.00378788	0.00193798	0.0029994	0.001766	0	0	0	0	0.000174672	0	0	0	0.000441112	0	0	0	0	0	0	0	0	0	0
k__Fungi;p__unidentified;c__unidentified;o__unidentified;f__unidentified;g__unidentified	0	0	0.00204499	0.00197433	0	0.00791139	0.00436681	0.000854336	0.00219956	0	0.00120048	0.00167645	0.00318134	0.00135501	0.00441258	0.00214264	0.00540123	0	0.00167131	0.000994036	0.00673401	0.00491703	0.00358423	0.000825083	0.00108932	0.00159363	0.00378788	0.00322997	0.00359928	0.00529801	0.0011325	0.00604167	0.00726392	0.00310366	0.00139738	0.00112208	0.00260304	0	0.00485223	0.00410798	0	0.00456158	0.013986	0.0122283	0.0123048	0.00722543	0.00290336	0.00482969	0.00167954
k__Fungi;p__Basidiomycota;c__Tremellomycetes;o__unidentified;f__unidentified;g__unidentified	0	0.00584112	0.00817996	0	0.011041	0.00158228	0.0131004	0.00555318	0.00119976	0.000661376	0.00960384	0.00167645	0.00742312	0	0.00165472	0.000306091	0.0108025	0.0020555	0.000557103	0.000994036	0.0143098	0.00614628	0.00716846	0.00330033	0.00108932	0	0.00413223	0.00775194	0.0029994	0.00485651	0.0011325	0.001875	0.000484262	0	0.000349345	0.000224417	0.00173536	0.0015083	0.00308778	0.00117371	0.00137363	0	0	0	0	0.00216763	0.000829531	0.000254194	0.0077259
k__Fungi;p__Basidiomycota;c__Tremellomycetes;Other;Other;Other	0.00228833	0.00817757	0.00340832	0.00493583	0.00315457	0.00791139	0.00291121	0.00213584	0.00019996	0.00529101	0	0.00754401	0	0	0.00110314	0.00183655	0.00617284	0	0	0.00397614	0	0.00368777	0.00293255	0.00206271	0.00653595	0.00478088	0.00413223	0.00322997	0	0.00309051	0.00226501	0.000625	0	0	0	0.00179533	0.000433839	0.000754148	0	0.00176056	0	0	0	0	0.000473261	0	0.0012443	0.000254194	0.00201545
k__Fungi;p__Basidiomycota;c__Agaricomycetes;o__Incertae sedis;f__Incertae sedis;g__Resinicium	0	0.00116822	0.00272665	0.0029615	0.00157729	0	0.0014556	0	0.00059988	0.00132275	0.00480192	0.00167645	0.00530223	0.00948509	0.00606729	0.003367	0.000771605	0.004111	0.0802228	0.0149105	0	0.00184388	0.00521342	0.0070132	0.00217865	0.00478088	0.00585399	0.00581395	0.0119976	0.00662252	0	0.000416667	0	0.000620732	0	0	0	0	0.00132333	0	0.00274725	0.000506842	0.000874126	0	0.00189304	0.00144509	0.000829531	0.00101678	0.000335909
k__Fungi;p__Ascomycota;c__Leotiomycetes;o__Helotiales;f__unidentified;g__unidentified	0.00114416	0.00584112	0.000681663	0.00394867	0.00315457	0.00316456	0.0014556	0.0012815	0	0.00661376	0.00120048	0.00167645	0.00636267	0.00745257	0.00275786	0.003367	0.00231481	0	0.00557103	0.00347913	0.000841751	0.00307314	0.00260671	0.0049505	0.0043573	0.00557769	0.00447658	0.00322997	0.00179964	0.00441501	0	0.000208333	0	0	0	0.000448833	0.00130152	0	0.00308778	0	0.00274725	0	0.00262238	0	0.00189304	0.000722543	0	0.000508388	0
k__Fungi;p__Ascomycota;c__Sordariomycetes;o__Hypocreales;f__Incertae sedis;g__Ilyonectria	0	0	0	0.005923	0	0.00791139	0.00291121	0.00256301	0	0.00198413	0.00360144	0.00167645	0.00424178	0.00338753	0	0.00489746	0.00154321	0.00308325	0.000557103	0.00248509	0.000841751	0.000614628	0.00423591	0.00412541	0.00544662	0.0159363	0.00206612	0.00193798	0.00359928	0.0013245	0	0	0	0	0	0	0	0	0	0	0	0	0	0	0	0	0	0	0
k__Fungi;Other;Other;Other;Other;Other	0	0.00350467	0	0.000987167	0.00788644	0.00316456	0.00436681	0.0243486	0.00079984	0	0.00720288	0.000838223	0.00530223	0.00271003	0.00110314	0.000612182	0	0.0020555	0.00111421	0.00745527	0	0.000614628	0.000977517	0.000412541	0.00326797	0.000796813	0.00344353	0	0.00179964	0.00706402	0.0011325	0.0075	0.00677966	0.000620732	0.00157205	0.00179533	0.00737527	0.0271493	0.00397	0.00528169	0.0137363	0	0	0	0.000946522	0.00433526	0	0.000635486	0.00873362
k__Fungi;p__Ascomycota;c__Dothideomycetes;o__Dothideales;f__Dothioraceae;g__Aureobasidium	0.00343249	0	0.00204499	0	0.00157729	0	0.00436681	0.00768902	0.0019996	0.00529101	0.00240096	0	0	0	0.000551572	0.00642792	0.000771605	0	0.00334262	0.00198807	0	0	0.000977517	0.000825083	0	0	0.00482094	0.00129199	0	0.001766	0.0101925	0.00395833	0.00242131	0.0018622	0.00628821	0.00426391	0.00997831	0.0105581	0.00352889	0.0064554	0.00686813	0	0.0034965	0.0013587	0.00189304	0.00794798	0.00373289	0.0169039	0.0604636
k__Fungi;p__Basidiomycota;c__Agaricomycetes;o__Russulales;f__Bondarzewiaceae;g__Heterobasidion	0	0	0.00136333	0	0	0	0	0.000427168	0.00039992	0	0.00240096	0.000838223	0	0.00271003	0.00275786	0.000612182	0	0.00308325	0.00891365	0.00795229	0.000841751	0	0.0016292	0.00165017	0	0.000796813	0.000688705	0.000645995	0.00479904	0.00706402	0	0	0	0	0.000174672	0.000224417	0	0.000754148	0.00264667	0	0	0	0.0034965	0.000679348	0.000946522	0.000722543	0.000414766	0.000254194	0.000335909
k__Fungi;p__Basidiomycota;c__Tremellomycetes;o__Cystofilobasidiales;f__Incertae sedis;g__Mrakiella	0	0.0046729	0.00272665	0.00197433	0	0.00632911	0	0.0012815	0.00019996	0	0	0.00167645	0	0.000677507	0.000551572	0.000612182	0	0.00102775	0.00278552	0.00397614	0.00505051	0.00614628	0.000977517	0.00123762	0	0.000796813	0	0	0	0	0	0.000208333	0	0.00124146	0.00122271	0	0	0.00226244	0	0.00352113	0.00549451	0.0126711	0.000874126	0.00475543	0.00331283	0.000722543	0.0012443	0.00088968	0.00302318
k__Fungi;p__Basidiomycota;c__Agaricomycetes;o__Russulales;f__Stereaceae;Other	0	0.00584112	0.000681663	0.0029615	0	0	0.0101892	0.00256301	0.00219956	0.000661376	0	0	0.00106045	0	0.00220629	0.00183655	0.000771605	0	0.00501393	0	0	0.000614628	0.0016292	0.000825083	0	0.00239044	0.00929752	0.00258398	0.00539892	0.000441501	0	0.00395833	0.00968523	0.0124146	0.00576419	0.0040395	0.00737527	0.0015083	0.00485223	0.00117371	0.00412088	0.00456158	0.00437063	0.0129076	0.00993848	0.0050578	0.00248859	0.00737163	0.00167954
k__Fungi;p__Basidiomycota;c__Agaricomycetes;o__Agaricales;f__Tricholomataceae;g__Lepista	0	0	0	0	0	0	0	0	0	0	0	0	0	0	0	0	0	0	0	0	0	0	0	0	0	0	0	0	0	0	0	0	0	0	0	0	0	0	0	0	0	0	0	0	0	0	0	0	0
k__Fungi;p__Ascomycota;c__Sordariomycetes;o__Xylariales;f__Diatrypaceae;g__unidentified	0.00572082	0.00817757	0	0	0	0	0.00291121	0	0.00019996	0.010582	0	0.000838223	0	0	0	0	0	0	0	0	0.000841751	0	0.000651678	0	0.00326797	0	0.00275482	0	0.00119976	0.000441501	0	0.0135417	0.000484262	0	0.00139738	0.000224417	0.00477223	0.0015083	0	0	0	0.00253421	0	0	0.00425935	0.00216763	0.00165906	0.00127097	0
k__Fungi;p__Basidiomycota;c__Agaricomycetes;o__Russulales;f__Stereaceae;g__Stereum	0	0.00350467	0	0	0	0.00158228	0	0.00299018	0.00119976	0.00462963	0	0	0	0	0	0.000612182	0	0	0.00111421	0	0.003367	0	0.00553926	0.00123762	0.00108932	0.000796813	0.00241047	0.00322997	0.0125975	0.000441501	0	0.000208333	0.00242131	0.00310366	0.00331878	0.00246858	0.00390456	0.00226244	0.00352889	0	0	0.00101368	0	0.00339674	0.00425935	0.00216763	0.00290336	0.00139807	0
k__Fungi;p__Basidiomycota;c__Tremellomycetes;o__Cystofilobasidiales;f__Cystofilobasidiaceae;g__Udeniomyces	0	0	0	0	0	0	0	0	0	0	0	0	0	0	0	0	0	0	0	0	0	0.00184388	0	0.000825083	0	0	0.000688705	0	0	0.000441501	0	0	0	0	0	0	0	0	0	0.00293427	0	0.0223011	0	0.0577446	0.0260293	0.00794798	0.00456242	0.0137265	0.00369499
k__Fungi;p__Ascomycota;c__Sordariomycetes;o__Hypocreales;f__Incertae sedis;Other	0.00457666	0.00584112	0	0	0	0	0	0.00213584	0	0	0	0.00502934	0.00318134	0.00135501	0.00330943	0.000612182	0.00154321	0.00102775	0.00167131	0.00248509	0.00673401	0.00184388	0.000977517	0.00247525	0.0108932	0.00239044	0.00206612	0	0	0.000441501	0.00226501	0	0	0.000620732	0	0	0.000433839	0	0	0	0	0.000506842	0	0	0	0.00144509	0	0	0
k__Fungi;p__Ascomycota;c__Dothideomycetes;Other;Other;Other	0.00228833	0	0	0.000987167	0.00473186	0	0.00727802	0.00555318	0.00039992	0.000661376	0.00240096	0	0.00106045	0.00203252	0.0104799	0.00581573	0.000771605	0	0.00111421	0.00149105	0.00252525	0.000614628	0.000651678	0.00123762	0.00108932	0.00159363	0.00103306	0.000645995	0.00059988	0.000883002	0	0.00479167	0.00677966	0	0.00209607	0.00291741	0.00607375	0.000754148	0.000441112	0.00469484	0.00824176	0.00101368	0.000874126	0.0013587	0.00520587	0.00361272	0.000414766	0.00139807	0.00201545
k__Fungi;p__Basidiomycota;c__Agaricomycetes;o__Agaricales;f__Mycenaceae;g__Mycena	0	0	0	0	0	0	0	0	0	0	0	0	0	0	0	0	0	0	0	0	0	0	0	0.000412541	0	0	0	0	0	0	0	0	0	0	0	0	0	0	0	0	0	0	0.00174825	0	0	0	0	0	0
k__Fungi;p__Basidiomycota;c__Agaricomycetes;o__Polyporales;f__Polyporaceae;g__unidentified	0	0.00817757	0	0.005923	0.00157729	0	0.0160116	0.000427168	0.00119976	0	0	0	0	0.00135501	0.00110314	0.0128558	0.00694444	0.0061665	0.00779944	0.00149105	0	0.00368777	0.0104268	0.0049505	0	0.00239044	0.0072314	0.00193798	0.00179964	0.00309051	0	0.00104167	0	0.0018622	0.000873362	0.000224417	0	0	0.00308778	0	0	0	0	0	0.00141978	0.00216763	0.00248859	0.00190646	0.00201545
k__Fungi;p__Ascomycota;c__Dothideomycetes;o__Pleosporales;f__Phaeosphaeriaceae;g__unidentified	0.00572082	0	0	0	0	0	0.0014556	0.00341734	0.0019996	0	0.00360144	0.000838223	0.00424178	0	0.00110314	0.00244873	0.00231481	0.0020555	0.00389972	0	0	0.00307314	0.0016292	0.000412541	0	0	0.00275482	0.000645995	0.00059988	0.00309051	0.00226501	0.00395833	0.00145278	0.00558659	0.00174672	0.00067325	0.00173536	0.00301659	0.00441112	0.00469484	0	0.00658895	0.000874126	0.00271739	0.00567913	0.00289017	0.00373289	0.000635486	0.00100773
k__Fungi;p__Basidiomycota;c__Agaricomycetes;o__Polyporales;f__Meruliaceae;g__Phlebia	0	0	0	0	0	0	0	0.000854336	0	0	0	0	0	0	0	0	0	0	0	0	0	0	0	0	0	0	0	0	0	0	0	0	0	0	0.000174672	0	0	0	0	0	0	0	0	0	0	0	0.00207383	0.000127097	0
k__Fungi;p__Basidiomycota;c__Agaricomycetes;o__Russulales;f__Peniophoraceae;g__Peniophora	0.00114416	0.00233645	0	0.000987167	0	0	0.00291121	0	0.00079984	0.000661376	0	0.000838223	0.00106045	0	0.00165472	0.00153046	0.00462963	0	0.00167131	0.000497018	0.000841751	0.000614628	0.000325839	0.00123762	0	0.000796813	0.000344353	0.000645995	0.00179964	0	0	0.00291667	0.0174334	0.00434513	0.00593886	0.00201975	0.00650759	0.00377074	0.00397	0.00293427	0	0.0035479	0.00262238	0.0013587	0.000946522	0.00216763	0.00290336	0.00597356	0.00134363
k__Fungi;p__Basidiomycota;c__Microbotryomycetes;o__Sporidiobolales;f__Incertae sedis;g__Sporobolomyces	0.0102975	0.00116822	0.000681663	0	0	0	0	0.00213584	0.00359928	0.00198413	0	0.000838223	0.00106045	0	0	0	0	0	0.00222841	0.00149105	0.000841751	0	0.00130336	0.00206271	0	0.00398406	0.00585399	0	0.0029994	0	0	0.000416667	0	0.00310366	0.00174672	0.00067325	0.00390456	0.00226244	0	0.00176056	0.00137363	0.00152053	0.00262238	0.00611413	0.00141978	0.00144509	0.00539195	0.00597356	0.00503863
k__Fungi;p__Ascomycota;c__Sordariomycetes;o__Incertae sedis;f__Incertae sedis;g__Myrmecridium	0	0.00116822	0.00272665	0	0	0.00316456	0	0.000854336	0	0	0.00120048	0	0.00318134	0	0	0.00183655	0.000771605	0.0061665	0	0.00149105	0.000841751	0	0.00391007	0	0	0.000796813	0.00378788	0.00129199	0.00119976	0.0013245	0	0.000416667	0	0	0	0	0	0	0	0	0	0.000506842	0.00174825	0.000679348	0.0023663	0	0.000414766	0.000127097	0
k__Fungi;p__Ascomycota;c__Sordariomycetes;o__Xylariales;f__Diatrypaceae;g__Eutypa	0.00572082	0.0478972	0.00136333	0	0	0	0.00291121	0.0012815	0.00059988	0	0	0	0	0	0.00496415	0	0	0	0	0	0	0	0.00195503	0	0	0.000796813	0.00137741	0	0.00119976	0.000883002	0.0011325	0.035	0.00823245	0.000620732	0.00174672	0	0.00477223	0	0	0.00352113	0	0.00506842	0	0	0.00283956	0	0.000829531	0.000762583	0
k__Fungi;p__Ascomycota;c__Eurotiomycetes;o__Chaetothyriales;f__Herpotrichiellaceae;g__Cladophialophora	0.00114416	0.00233645	0.00136333	0.0029615	0	0	0	0.000854336	0.00159968	0	0.00120048	0	0.00318134	0	0	0.00153046	0	0.00102775	0	0	0	0	0	0	0.00108932	0	0	0.00193798	0.00179964	0.000441501	0.00226501	0	0	0	0	0	0	0	0	0.00117371	0	0	0	0	0	0	0	0	0
k__Fungi;p__Ascomycota;c__Dothideomycetes;o__Capnodiales;f__Teratosphaeriaceae;g__Devriesia	0.00114416	0	0	0	0.00157729	0	0.0014556	0.0260572	0.00019996	0.00198413	0	0	0	0	0	0.00489746	0.00154321	0.00102775	0.00111421	0.00298211	0	0	0	0	0	0.000796813	0.00172176	0	0	0.001766	0.00226501	0.00333333	0	0.000620732	0.00104803	0	0.00347072	0.0128205	0.00176445	0.00880282	0.0425824	0	0	0	0	0.00216763	0.00456242	0.000254194	0.00839772
k__Fungi;p__Ascomycota;c__Sordariomycetes;o__Xylariales;f__Diatrypaceae;g__Diatrype	0.00114416	0.00116822	0.000681663	0	0.00473186	0	0	0	0.00039992	0	0.00120048	0.0159262	0	0.00135501	0.0562603	0.00459137	0.00462963	0.00102775	0	0	0.000841751	0.00184388	0.00521342	0	0	0.00239044	0.000688705	0.00193798	0.00239952	0.000441501	0	0.00458333	0.000484262	0.000620732	0.00104803	0	0	0	0	0.00176056	0	0.00456158	0	0	0.00141978	0.000722543	0	0.000635486	0
k__Fungi;p__Ascomycota;c__Eurotiomycetes;o__Chaetothyriales;f__Herpotrichiellaceae;g__Phaeococcomyces	0	0	0.000681663	0	0	0	0	0.00170867	0.0111978	0	0	0	0	0	0	0	0	0	0	0	0.000841751	0.0043024	0.00716846	0	0	0.00239044	0.00309917	0	0	0.000883002	0	0	0	0.000620732	0.000174672	0.0013465	0	0	0	0.000586854	0	0.00456158	0.00262238	0	0	0	0	0	0.00134363
k__Fungi;p__Ascomycota;c__Dothideomycetes;o__Pleosporales;f__Phaeosphaeriaceae;g__Ampelomyces	0	0	0	0	0	0	0	0	0	0	0	0	0	0	0	0	0	0	0	0	0	0	0	0	0	0	0	0	0	0	0	0.000625	0	0	0	0	0	0	0	0	0.00137363	0	0	0	0	0	0	0	0
k__Fungi;p__Basidiomycota;c__Agaricomycetes;o__Auriculariales;f__Incertae sedis;g__Exidia	0.00228833	0.00817757	0.00204499	0	0	0.00949367	0.00873362	0.00256301	0.00719856	0	0	0.00335289	0.00530223	0	0.0110314	0.00765228	0.00771605	0.00102775	0.00278552	0.00149105	0.000841751	0.000614628	0.00293255	0.0049505	0.00653595	0.000796813	0.00413223	0.00193798	0.00659868	0.0013245	0	0.000416667	0.00387409	0.0217256	0.00751092	0.00336625	0.00173536	0.000754148	0	0.00234742	0.00137363	0.0035479	0.00174825	0.0142663	0.00709891	0.00794798	0.00414766	0.00394001	0
k__Fungi;p__Ascomycota;c__Leotiomycetes;o__Helotiales;f__Helotiaceae;Other	0.00572082	0.00116822	0	0.0029615	0.00315457	0	0.00582242	0.000427168	0	0	0	0.00251467	0	0.00542005	0	0	0.00231481	0.00102775	0.000557103	0	0	0.00553165	0.000977517	0.000825083	0.00217865	0.00239044	0.000344353	0	0.00119976	0	0.00226501	0.000208333	0	0.00124146	0.000524017	0.000224417	0	0.00226244	0.00132333	0.00234742	0	0.00152053	0	0.00271739	0.00141978	0.00361272	0.00414766	0.00088968	0
k__Fungi;p__Basidiomycota;c__Agaricomycetes;o__Agaricales;f__unidentified;g__unidentified	0	0	0	0	0	0	0	0	0.0019996	0.000661376	0	0	0	0	0.000551572	0.000918274	0	0	0	0.000994036	0	0.00122926	0	0.000825083	0	0	0.00172176	0.00322997	0.00179964	0.000883002	0	0	0	0.000620732	0	0	0	0	0	0	0	0	0	0	0	0.000722543	0.0012443	0.000127097	0.00100773
k__Fungi;p__Basidiomycota;c__Agaricomycetes;o__Polyporales;f__Polyporaceae;g__Lentinus	0	0	0	0	0	0	0	0	0	0	0	0	0	0	0	0	0	0	0	0	0	0	0.000651678	0.000412541	0	0	0	0.00129199	0	0.000883002	0	0	0	0	0	0	0	0	0	0	0	0	0	0	0	0	0	0	0
k__Fungi;p__Basidiomycota;c__Ustilaginomycetes;o__Ustilaginales;f__Ustilaginaceae;Other	0	0	0	0	0	0	0	0	0	0	0	0	0	0	0	0	0	0	0	0	0	0	0	0	0	0	0	0	0	0	0	0	0	0	0	0.00067325	0.00130152	0	0	0	0	0.000506842	0	0	0	0.00216763	0.000829531	0.00088968	0.00134363
k__Fungi;p__Ascomycota;c__Dothideomycetes;o__Capnodiales;f__unidentified;g__unidentified	0	0.00116822	0	0	0	0	0.0014556	0.000854336	0	0	0	0	0	0	0.00165472	0.000306091	0	0	0	0.00596421	0.00841751	0.0147511	0.0638645	0.000412541	0	0.00717131	0.0179063	0	0.00119976	0.000883002	0.00226501	0.00125	0	0.00124146	0.000873362	0.0013465	0.0021692	0.000754148	0	0.00410798	0	0.00253421	0.00174825	0	0	0.00144509	0	0.000635486	0.00235136
k__Fungi;p__Ascomycota;c__Leotiomycetes;o__Erysiphales;f__Erysiphaceae;g__Podosphaera	0	0	0.000681663	0	0	0	0	0.000427168	0.00039992	0	0	0	0	0	0	0	0	0	0	0	0	0	0	0.000412541	0	0	0	0	0	0	0	0.000833333	0	0	0	0	0	0	0	0.00352113	0	0	0	0	0	0	0.000414766	0.000127097	0
k__Fungi;p__Basidiomycota;c__Agaricomycetes;o__Agaricales;f__Physalacriaceae;g__Cylindrobasidium	0	0	0	0	0	0	0	0	0.00019996	0	0	0	0	0	0	0	0	0	0	0	0	0.000614628	0.000325839	0	0	0	0.000344353	0	0	0	0	0	0	0	0	0	0	0	0	0	0	0	0	0	0	0	0	0	0
k__Fungi;p__Basidiomycota;c__Agaricomycetes;o__Agaricales;f__Physalacriaceae;g__Armillaria	0	0	0	0	0	0	0	0	0	0	0	0	0	0	0	0	0	0	0	0	0	0	0	0	0	0	0	0	0	0	0	0	0	0	0	0	0	0	0	0	0	0	0	0	0	0	0	0	0
k__Fungi;p__Ascomycota;c__Dothideomycetes;o__unidentified;f__unidentified;g__unidentified	0.00114416	0.00116822	0.00477164	0	0.00473186	0	0	0.00213584	0.00359928	0	0	0.000838223	0	0.00135501	0.000551572	0	0	0.00308325	0	0	0	0.00122926	0.00260671	0	0	0	0.00447658	0	0.00359928	0.00220751	0.00226501	0.0025	0.00145278	0	0	0.0013465	0	0.0015083	0	0.00528169	0.00137363	0.00557527	0.00874126	0.000679348	0.00851869	0.00361272	0.00539195	0.00279614	0.00571045
k__Fungi;p__Basidiomycota;c__Agaricomycetes;o__Agaricales;f__Cortinariaceae;g__Cortinarius	0	0	0	0	0	0	0	0	0	0	0	0	0	0	0	0	0	0	0	0	0	0	0	0	0	0	0	0	0	0	0	0	0	0	0	0	0	0	0	0	0	0	0	0	0	0	0	0	0
k__Fungi;p__Basidiomycota;c__Agaricomycetes;o__Agaricales;f__Psathyrellaceae;g__Coprinellus	0	0.00116822	0	0	0	0	0	0	0	0	0	0	0	0	0	0.000306091	0	0.00102775	0	0	0	0	0	0	0	0.00159363	0.000688705	0	0	0	0	0	0	0	0	0	0	0	0	0	0	0	0	0	0	0.00144509	0	0	0
k__Fungi;p__Ascomycota;c__Dothideomycetes;o__Pleosporales;f__Incertae sedis;g__Phoma	0	0	0	0	0.00315457	0	0	0	0.00059988	0	0.00360144	0	0	0.00271003	0.00110314	0.00306091	0	0	0.00222841	0	0	0.00245851	0	0	0	0	0.000688705	0.000645995	0.00179964	0.00573951	0	0.000833333	0	0	0	0	0.000433839	0.0015083	0	0	0	0	0	0	0	0	0	0	0.00268727
k__Fungi;p__Basidiomycota;c__Agaricomycetes;o__Agaricales;f__Physalacriaceae;g__Strobilurus	0	0	0	0.000987167	0	0	0	0	0	0	0	0	0	0	0	0.000612182	0	0	0.00222841	0.000497018	0	0	0.000977517	0.00123762	0	0	0.000344353	0	0	0.00220751	0	0	0	0	0	0	0	0	0	0	0	0	0	0	0	0	0	0	0
k__Fungi;p__Ascomycota;c__Dothideomycetes;o__Pleosporales;f__Phaeosphaeriaceae;g__Phaeosphaeria	0	0	0	0	0	0	0	0	0.00039992	0	0	0.000838223	0	0	0	0.000612182	0.00154321	0.0020555	0	0	0.000841751	0.0043024	0.000325839	0.000825083	0.00108932	0	0	0	0	0.000883002	0.0011325	0.005625	0.0140436	0.00372439	0.000524017	0	0.00477223	0.00377074	0.0105867	0.00234742	0	0.00253421	0.00786713	0.00951087	0.00615239	0.00578035	0.000829531	0.00152517	0.000671817
k__Fungi;p__Ascomycota;c__Eurotiomycetes;o__Eurotiales;f__Trichocomaceae;g__Aspergillus	0	0.00116822	0	0.00197433	0	0	0	0.00213584	0	0	0.00240096	0.000838223	0.00530223	0.00406504	0	0.000612182	0	0.00102775	0	0.000994036	0.000841751	0	0	0	0	0	0	0.000645995	0	0	0	0.000625	0	0	0.000174672	0.00067325	0.000433839	0.000754148	0	0	0.00137363	0	0	0.0013587	0	0	0.000414766	0.000508388	0.000335909
k__Fungi;p__Basidiomycota;c__Tremellomycetes;o__Trichosporonales;f__Trichosporonaceae;g__Trichosporon	0	0.00817757	0	0	0.00157729	0.00632911	0	0	0	0.000661376	0.00120048	0	0.00742312	0	0.000551572	0.003367	0	0	0	0.000497018	0	0.00245851	0	0	0.00544662	0.00318725	0.000344353	0.000645995	0	0.000441501	0	0	0	0	0	0	0	0	0	0	0	0	0.00262238	0	0	0	0	0	0
k__Fungi;p__Ascomycota;c__Sordariomycetes;o__Hypocreales;f__Nectriaceae;g__unidentified	0	0.00116822	0	0	0	0	0.0014556	0.000427168	0	0	0.00240096	0.000838223	0.00424178	0.0115176	0	0	0	0.0061665	0	0.00149105	0	0	0.000651678	0.00206271	0.00108932	0	0	0	0.00059988	0	0	0	0.000968523	0	0	0	0	0	0	0	0	0	0	0	0	0	0	0.000508388	0
k__Fungi;p__Basidiomycota;c__Agaricomycetes;o__Hymenochaetales;f__Schizoporaceae;g__Hyphodontia	0	0	0	0	0	0	0	0	0	0	0	0	0	0	0.000551572	0	0.000771605	0	0.00334262	0	0	0.000614628	0.00130336	0.00247525	0	0.000796813	0.000688705	0	0	0	0	0	0	0	0.000174672	0	0	0	0	0	0	0.000506842	0.00262238	0	0.000473261	0.000722543	0	0	0.000335909
k__Fungi;p__Basidiomycota;c__Microbotryomycetes;o__Sporidiobolales;f__Incertae sedis;g__Rhodotorula	0	0.00817757	0	0	0	0	0	0.00170867	0	0.00462963	0	0	0	0	0	0.000612182	0	0	0.000557103	0.00198807	0	0.0043024	0.000325839	0	0	0	0.0072314	0.00322997	0.00419916	0.000441501	0	0.00145833	0	0	0.00069869	0.000224417	0.000867679	0.00226244	0	0.0117371	0.00137363	0.00101368	0.00437063	0	0.000946522	0	0.00414766	0.0041942	0.0194827
k__Fungi;p__Ascomycota;c__Leotiomycetes;o__Helotiales;f__Helotiaceae;g__Neobulgaria	0	0	0.000681663	0	0	0	0	0.0012815	0	0	0.00360144	0	0.00106045	0	0	0	0	0.00308325	0	0	0	0.000614628	0	0.000825083	0.00326797	0	0	0.00129199	0	0	0	0	0	0	0	0	0	0	0	0	0	0	0	0	0	0	0	0	0
k__Fungi;p__Basidiomycota;c__Agaricomycetes;o__Agaricales;f__Tricholomataceae;g__Clitocybe	0.00228833	0	0	0	0	0	0	0	0	0	0	0	0	0	0	0	0	0	0	0	0	0	0	0.000412541	0	0	0	0	0	0	0	0	0	0	0	0	0	0	0	0	0	0	0	0	0	0	0	0	0
k__Fungi;p__Basidiomycota;c__Tremellomycetes;o__Tremellales;f__Incertae sedis;Other	0	0	0	0.000987167	0.00473186	0	0.0014556	0.00341734	0.00219956	0.00462963	0	0	0.00106045	0.000677507	0.00110314	0.00306091	0.00540123	0.00102775	0.00167131	0.00248509	0	0.00368777	0.00195503	0	0	0.00796813	0.000688705	0.000645995	0.00059988	0.000883002	0	0.000208333	0.000484262	0.000620732	0.000174672	0	0	0	0	0.00410798	0	0.00557527	0.00174825	0.00407609	0.00331283	0	0.00248859	0.00203355	0.00100773
k__Fungi;p__Ascomycota;c__Dothideomycetes;o__Capnodiales;f__Mycosphaerellaceae;g__unidentified	0	0	0	0	0	0	0	0	0.00039992	0	0	0	0	0	0	0.000306091	0.000771605	0	0	0	0	0	0	0	0	0.00239044	0.00344353	0	0.00179964	0.00485651	0.0101925	0.005	0	0	0.00227074	0.00426391	0	0	0	0.00528169	0.010989	0.00101368	0.013986	0.000679348	0.00189304	0.00650289	0.00165906	0.000635486	0.00167954
k__Fungi;p__Basidiomycota;c__Agaricomycetes;Other;Other;Other	0	0	0	0	0	0	0	0	0.00039992	0	0	0	0	0	0	0.00306091	0	0.00102775	0.00111421	0.000497018	0	0.000614628	0.000977517	0.00330033	0	0.00239044	0.00241047	0.00581395	0.00539892	0.00485651	0	0.000208333	0	0.000620732	0.00122271	0.00224417	0	0.0015083	0.00220556	0	0	0	0.00174825	0.000679348	0.0023663	0.00216763	0.00165906	0.000762583	0.00100773
k__Fungi;p__Basidiomycota;c__Agaricomycetes;o__Agaricales;f__Strophariaceae;g__Psilocybe	0.00114416	0	0	0	0	0	0	0.000427168	0.00079984	0	0	0	0	0	0	0	0	0	0	0	0	0	0.000325839	0	0	0	0.000344353	0	0.00059988	0.000883002	0	0.000625	0.00242131	0.00124146	0.00174672	0.00291741	0.00433839	0.0135747	0.02382	0	0.00137363	0.00152053	0.013986	0.00203804	0.000946522	0.0050578	0.00539195	0.00101678	0.00873362
k__Fungi;p__Ascomycota;c__Taphrinomycetes;o__Taphrinales;f__Taphrinaceae;g__Taphrina	0	0	0	0	0	0	0	0.000854336	0	0	0	0	0	0	0	0	0.000771605	0	0	0.000497018	0	0	0	0	0	0	0	0	0	0.000441501	0.01812	0.000208333	0	0.0018622	0.00104803	0.0013465	0.00260304	0	0	0.00352113	0	0.000506842	0.00437063	0	0.000946522	0	0.00207383	0.000381291	0.00537454
k__Fungi;p__Basidiomycota;c__Agaricomycetes;o__Agaricales;f__Marasmiaceae;g__Baeospora	0	0	0	0	0	0	0	0	0	0	0	0	0	0	0	0	0	0	0	0	0	0	0	0	0	0	0	0	0	0	0	0	0	0	0	0	0	0	0	0	0	0	0	0	0	0	0	0	0
k__Fungi;p__Basidiomycota;c__Agaricomycetes;o__Agaricales;f__Marasmiaceae;g__Rhodocollybia	0	0	0	0	0	0	0	0	0	0	0	0	0	0	0	0	0	0	0	0	0	0	0	0	0	0	0	0	0	0	0	0	0	0	0	0	0	0	0	0	0	0	0	0	0	0	0	0	0
k__Fungi;p__Ascomycota;c__Leotiomycetes;o__Helotiales;f__Incertae sedis;g__Cadophora	0	0.00233645	0	0	0.00157729	0	0	0.000854336	0	0	0	0	0	0	0	0	0.000771605	0	0	0	0	0	0.000325839	0	0	0.000796813	0.00172176	0	0.00359928	0.00353201	0.0011325	0.0210417	0.00290557	0.00806952	0.00104803	0.0067325	0.0112798	0.0015083	0.00661667	0.00586854	0	0.000506842	0.00262238	0.000679348	0.00283956	0.00433526	0.00497719	0.000381291	0.00100773
k__Fungi;p__Basidiomycota;c__Ustilaginomycetes;o__Ustilaginales;Other;Other	0	0	0	0	0	0	0	0	0	0	0	0	0	0	0	0	0	0	0	0	0	0	0	0	0	0	0	0	0	0	0	0	0	0	0	0.000224417	0.000433839	0	0	0	0	0.000506842	0.00174825	0	0	0.00650289	0.00290336	0.00165226	0.00167954
k__Fungi;p__Basidiomycota;c__Agaricomycetes;o__Agaricales;f__Tricholomataceae;g__Tricholoma	0	0	0	0	0	0	0	0	0	0	0	0	0	0	0	0	0	0	0	0	0	0	0	0	0	0	0	0	0	0	0	0	0	0	0	0	0	0	0	0	0	0	0	0	0	0	0	0	0
k__Fungi;p__Basidiomycota;c__Agaricomycetes;o__unidentified;f__unidentified;g__unidentified	0	0	0.00136333	0.000987167	0	0	0	0.000427168	0.00119976	0	0	0	0.00106045	0	0	0.000306091	0	0	0.000557103	0	0	0	0.0016292	0.000825083	0	0	0.000344353	0.00129199	0.00179964	0.0013245	0.0011325	0.000416667	0.000484262	0	0.00157205	0.000224417	0.000433839	0.000754148	0.00132333	0	0	0	0.00437063	0	0	0.00144509	0.00539195	0.000635486	0.000671817
k__Fungi;p__Ascomycota;c__Sordariomycetes;o__Hypocreales;f__Hypocreaceae;g__Trichoderma	0	0	0	0	0	0	0	0	0	0	0	0.000838223	0	0.000677507	0	0	0	0	0	0	0	0	0	0	0.00326797	0	0.000344353	0.00129199	0	0.129801	0	0	0	0	0	0	0	0	0.00132333	0	0	0.00101368	0	0	0	0	0.000829531	0	0
k__Fungi;p__Basidiomycota;c__Agaricomycetes;o__Cantharellales;f__Botryobasidiaceae;g__Botryobasidium	0	0	0	0	0	0	0	0	0	0	0	0	0	0.000677507	0.00220629	0.00153046	0.00385802	0	0.00389972	0	0.00420875	0.00307314	0.00260671	0.00660066	0	0.00239044	0.00516529	0.00322997	0.0059988	0.00618102	0	0	0	0	0	0	0	0	0.000441112	0	0	0	0	0	0.000473261	0	0	0	0.00235136
k__Fungi;p__Basidiomycota;c__Agaricomycetes;o__Agaricales;Other;Other	0.00114416	0	0	0	0	0	0	0	0	0	0	0	0	0	0	0	0	0	0	0	0	0	0	0	0	0	0	0	0	0	0	0	0	0	0	0	0	0	0	0	0	0	0	0	0	0.00144509	0	0	0.000335909
k__Fungi;p__Ascomycota;c__Sordariomycetes;o__Diaporthales;f__Gnomoniaceae;Other	0	0	0.000681663	0	0	0	0	0.000427168	0.00079984	0.00529101	0.00480192	0	0.00106045	0	0.0248207	0.0110193	0.00154321	0.00308325	0.00278552	0.000497018	0	0	0.00130336	0.000412541	0	0.00239044	0.00206612	0.000645995	0.00359928	0	0	0.00145833	0.00435835	0	0.000349345	0	0.00130152	0.0015083	0.000441112	0	0	0	0.000874126	0.0013587	0.0023663	0	0.000414766	0.000254194	0.000671817
k__Fungi;p__Ascomycota;c__Dothideomycetes;o__Capnodiales;f__Mycosphaerellaceae;g__Dissoconium	0	0	0.00204499	0	0	0.00158228	0	0.000854336	0.00039992	0	0	0	0.00106045	0	0	0.000612182	0	0	0	0	0	0	0.000651678	0	0.00108932	0	0.00172176	0.00129199	0	0	0.00453001	0	0.000484262	0.0018622	0.00524017	0.00246858	0.00130152	0.00301659	0.000441112	0	0.00137363	0.00253421	0.00437063	0.00271739	0	0	0.00207383	0.00305033	0.00201545
k__Fungi;p__Ascomycota;c__Leotiomycetes;o__Helotiales;f__Hyaloscyphaceae;g__Lachnum	0.00114416	0	0.00408998	0	0	0	0	0.00256301	0	0	0	0.00335289	0	0.00135501	0	0	0	0.00513875	0.00222841	0.00149105	0	0	0	0.000412541	0	0	0	0	0.00059988	0.0013245	0	0	0	0.000620732	0	0	0.000433839	0	0	0.00234742	0	0	0.00874126	0	0.00141978	0	0.00248859	0.00127097	0.000671817
k__Fungi;p__Basidiomycota;c__Agaricomycetes;o__Polyporales;f__Fomitopsidaceae;g__Fomitopsis	0	0	0	0	0	0	0	0	0	0	0	0	0	0.00135501	0	0.000918274	0	0.0020555	0.00668524	0.00596421	0	0	0	0.000825083	0	0	0	0	0	0	0	0	0	0	0	0	0	0	0	0	0	0	0	0	0	0	0	0	0
k__Fungi;p__Basidiomycota;c__Agaricomycetes;o__Corticiales;f__unidentified;g__unidentified	0	0.00233645	0	0	0	0	0.0014556	0	0.00019996	0	0	0	0	0	0	0	0	0	0	0	0	0	0	0	0	0	0	0	0	0	0	0	0	0	0	0	0.000433839	0	0	0	0.00137363	0	0	0.0013587	0	0	0	0.000127097	0
k__Fungi;p__Basidiomycota;c__Wallemiomycetes;o__Wallemiales;f__Wallemiaceae;g__Wallemia	0.00114416	0	0.000681663	0.000987167	0	0	0	0	0	0	0.00360144	0	0.00106045	0	0.000551572	0.00244873	0.00154321	0	0.00222841	0.000994036	0	0.00553165	0.0016292	0.000825083	0	0	0.00309917	0.00452196	0.00179964	0.00353201	0	0	0	0	0	0	0.00780911	0	0	0	0	0	0.00611888	0.000679348	0.000946522	0.000722543	0	0	0.000335909
k__Fungi;p__Basidiomycota;c__Agaricomycetes;o__Agaricales;f__Pleurotaceae;g__Pleurotus	0	0	0	0	0	0	0	0	0	0	0	0	0	0	0	0	0	0	0	0	0	0	0	0	0	0	0	0	0	0	0	0.00166667	0.000484262	0.00558659	0.000873362	0.00112208	0.00173536	0.000754148	0.00176445	0	0	0	0	0	0.00141978	0	0	0.000254194	0
k__Fungi;p__Basidiomycota;c__Agaricomycetes;o__Cantharellales;f__Hydnaceae;g__Sistotrema	0.00114416	0	0.00272665	0.000987167	0.00315457	0	0	0.000427168	0.00039992	0	0	0	0	0	0	0.000306091	0	0	0.00612813	0	0	0	0.00130336	0.000412541	0.00217865	0	0.00103306	0.000645995	0.00239952	0.000883002	0.0011325	0.00104167	0.000968523	0.000620732	0.000349345	0.0013465	0.000867679	0	0.000882223	0.000586854	0	0.000506842	0	0.00339674	0.00189304	0.0050578	0.000414766	0.000127097	0.000335909
k__Fungi;p__Basidiomycota;c__Agaricomycetes;o__Cantharellales;Other;Other	0	0	0	0	0	0	0	0.000427168	0	0	0	0.000838223	0	0	0	0.00183655	0.00462963	0.00102775	0.00111421	0	0	0	0.00293255	0.000412541	0	0.00239044	0	0	0	0.000883002	0	0	0	0	0	0	0	0	0	0	0	0	0.00437063	0.00271739	0	0	0.000414766	0.00139807	0
k__Fungi;p__Ascomycota;c__Dothideomycetes;o__Capnodiales;f__Davidiellaceae;g__Cladosporium	0.00114416	0.00350467	0.000681663	0.000987167	0.00157729	0	0	0.000854336	0	0	0	0	0	0	0.00165472	0.00183655	0	0	0	0.00198807	0.003367	0	0.00130336	0.00660066	0.00108932	0	0	0	0	0.000883002	0.00226501	0.00104167	0	0	0.000524017	0.00157092	0.00303688	0	0.00352889	0.0105634	0	0	0.000874126	0	0	0.00216763	0.000414766	0.00088968	0.00369499
k__Fungi;p__Ascomycota;c__Dothideomycetes;o__Pleosporales;f__Pleosporaceae;Other	0	0	0	0	0	0	0	0	0	0	0	0	0	0	0	0	0	0	0	0.000497018	0	0	0	0	0	0.000796813	0	0	0	0	0	0.000833333	0.000484262	0.00124146	0.000349345	0.00112208	0	0.0015083	0	0	0.00412088	0	0.000874126	0	0.000473261	0.00361272	0.0012443	0.00266904	0.000335909
k__Fungi;p__Ascomycota;c__Sordariomycetes;o__Sordariales;f__Lasiosphaeriaceae;g__unidentified	0	0.0046729	0.000681663	0	0	0.00158228	0	0.0012815	0	0	0.00120048	0.00335289	0.00318134	0.000677507	0	0	0	0	0	0.00198807	0	0	0	0.00123762	0.00108932	0.00239044	0	0	0.00359928	0.000883002	0	0	0	0	0	0	0	0	0	0	0	0	0	0.000679348	0	0	0	0	0
k__Fungi;p__Basidiomycota;c__Agaricomycetes;o__Cantharellales;f__Ceratobasidiaceae;g__Ceratobasidium	0.00343249	0	0.000681663	0	0	0	0	0	0.00259948	0	0	0	0	0	0	0	0	0	0	0	0	0	0.000325839	0.000412541	0	0	0.000688705	0.00129199	0.00119976	0	0	0.001875	0.00290557	0	0.00646288	0.000224417	0.00260304	0.000754148	0	0.00117371	0	0.00101368	0.00524476	0.00271739	0.00283956	0.000722543	0.00248859	0.00241484	0
k__Fungi;p__Basidiomycota;c__Incertae sedis;o__Malasseziales;f__Incertae sedis;g__Malassezia	0	0	0	0	0	0	0	0	0	0.00198413	0	0.00167645	0.00848356	0	0.003861	0	0	0	0.00111421	0.00198807	0	0.00122926	0.000651678	0.000412541	0	0	0	0	0	0	0.00226501	0.000208333	0.000484262	0	0	0	0	0	0	0.00410798	0	0	0	0.00407609	0.000473261	0.00216763	0	0.000254194	0
k__Fungi;p__Basidiomycota;c__Agaricomycetes;o__Polyporales;f__unidentified;g__unidentified	0	0	0	0	0	0	0	0	0.00059988	0	0	0	0	0	0	0	0	0	0.00334262	0	0	0.00184388	0.00358423	0.000825083	0.00108932	0.000796813	0.00206612	0.00193798	0	0.000883002	0.00339751	0.000208333	0.000484262	0.000620732	0	0.000224417	0.00130152	0	0	0	0	0.000506842	0.0034965	0.00339674	0.00283956	0.0050578	0.000829531	0.00152517	0.000335909
k__Fungi;p__Ascomycota;c__Sordariomycetes;o__Xylariales;f__Incertae sedis;Other	0	0.00116822	0	0	0	0	0	0	0.00079984	0	0	0	0	0	0	0	0	0	0	0.00248509	0.000841751	0	0.000651678	0.000825083	0	0.000796813	0.000688705	0	0.00059988	0	0	0.000208333	0	0.00124146	0	0.00067325	0.000433839	0	0	0.000586854	0	0	0.000874126	0	0.000473261	0.00289017	0	0.000508388	0.00100773
k__Fungi;p__Basidiomycota;c__Ustilaginomycetes;o__Urocystidales;f__Urocystidaceae;Other	0	0	0	0	0	0	0	0	0	0	0	0	0	0	0	0	0	0	0.00111421	0	0	0	0	0	0	0	0.000344353	0	0	0	0	0	0	0.00124146	0.00069869	0	0	0	0	0.00117371	0.00549451	0	0.00262238	0	0	0	0.000829531	0	0.00167954
k__Fungi;p__Basidiomycota;c__Agaricomycetes;o__Hymenochaetales;f__Hymenochaetaceae;g__Phellinus	0	0	0.000681663	0	0	0	0.00291121	0.00170867	0.00139972	0	0	0	0	0	0.000551572	0.000612182	0	0	0	0.00298211	0	0.000614628	0.0016292	0.00206271	0.00217865	0	0.00241047	0.00129199	0.00419916	0.000441501	0	0	0.000484262	0.00558659	0.00069869	0.00067325	0	0.00226244	0.00441112	0	0	0	0.00174825	0	0.00141978	0	0.000414766	0.000635486	0.000671817
k__Fungi;p__Ascomycota;c__Dothideomycetes;o__Capnodiales;Other;Other	0	0.00934579	0.00272665	0	0.00157729	0	0	0	0.00239952	0	0	0	0	0	0	0	0	0	0	0.00497018	0	0	0	0	0	0	0	0	0.00119976	0	0	0	0	0	0.000174672	0	0	0.0015083	0	0	0	0	0	0	0	0	0.000414766	0	0
k__Fungi;p__Basidiomycota;c__Agaricomycetes;o__Cantharellales;f__Ceratobasidiaceae;g__unidentified	0	0	0	0	0.00315457	0	0	0.000427168	0.00139972	0	0	0	0	0	0	0	0	0	0.000557103	0	0	0.000614628	0.000651678	0	0	0.000796813	0.00103306	0	0	0.001766	0	0.000833333	0.00145278	0.0018622	0.00279476	0.00246858	0.00130152	0.000754148	0	0.000586854	0	0.00152053	0.0034965	0.00203804	0.000473261	0.000722543	0.00248859	0.00177936	0.00167954
k__Fungi;p__Basidiomycota;c__Agaricomycetes;o__Polyporales;f__Fomitopsidaceae;g__Piptoporus	0	0	0	0	0	0	0	0	0	0	0	0	0	0	0	0	0	0	0	0	0	0	0	0	0	0	0	0	0	0	0	0	0	0	0	0	0	0	0	0	0	0	0	0	0	0	0	0	0
k__Fungi;p__Basidiomycota;c__Agaricomycetes;o__Polyporales;f__Ganodermataceae;g__Ganoderma	0	0	0	0	0	0	0	0	0.0009998	0	0	0	0	0	0	0	0	0	0	0	0	0	0	0	0	0	0	0	0	0.000441501	0	0.000416667	0	0	0.000524017	0	0	0	0.000441112	0	0	0	0	0	0.00141978	0	0.000414766	0.000127097	0
k__Fungi;p__Basidiomycota;c__Agaricomycetes;o__Hymenochaetales;f__Schizoporaceae;g__Xylodon	0	0	0	0.000987167	0	0	0	0	0	0	0	0	0	0	0	0	0	0	0	0	0	0	0	0	0	0	0	0	0	0	0	0.000416667	0	0	0.000174672	0	0	0	0	0	0	0	0	0	0.00141978	0	0.000414766	0.000381291	0
k__Fungi;p__Ascomycota;c__Leotiomycetes;o__Erysiphales;f__Erysiphaceae;g__Sawadaea	0	0	0	0	0	0	0	0	0	0	0	0	0	0	0	0	0	0	0	0	0	0	0	0	0	0	0	0	0	0	0	0	0	0	0	0	0.000433839	0	0	0	0	0	0	0	0	0	0.000414766	0.000127097	0
k__Fungi;p__Basidiomycota;c__Agaricomycetes;o__Agaricales;f__Psathyrellaceae;g__Coprinopsis	0	0	0	0	0	0	0	0	0	0	0	0	0	0	0	0.000306091	0.000771605	0	0	0.000497018	0	0.000614628	0.000325839	0.00123762	0.00108932	0	0	0	0	0.000883002	0	0	0	0	0	0	0	0	0	0	0	0	0.000874126	0	0	0	0	0	0
k__Fungi;p__Basidiomycota;c__Agaricomycetes;o__Agaricales;f__Agaricaceae;g__Lycoperdon	0	0	0	0	0	0	0	0	0	0	0	0	0	0	0	0	0	0	0	0	0	0	0	0	0	0	0	0	0	0	0	0	0	0	0	0	0	0	0	0	0	0	0	0	0	0	0	0	0
k__Fungi;p__Basidiomycota;c__Agaricomycetes;o__Cantharellales;f__Ceratobasidiaceae;Other	0	0	0.000681663	0	0	0	0.0014556	0.000427168	0.00159968	0	0	0	0	0	0.00110314	0	0	0	0.00278552	0	0	0.000614628	0.00423591	0.000412541	0	0	0.00309917	0.00258398	0.0155969	0	0	0	0.000968523	0	0.000349345	0	0.00347072	0	0	0	0	0.0035479	0.00174825	0.00475543	0.00473261	0.00144509	0.000414766	0.00101678	0.00100773
k__Fungi;p__Ascomycota;c__Sordariomycetes;o__Xylariales;f__Amphisphaeriaceae;g__unidentified	0	0	0	0	0	0	0.0014556	0.000427168	0	0	0	0	0	0	0	0	0	0	0	0	0	0	0	0	0	0	0.00137741	0	0	0	0	0.003125	0.00242131	0	0	0	0.000433839	0	0	0.00352113	0	0	0	0	0	0	0.000414766	0	0
k__Fungi;p__Basidiomycota;c__Agaricomycetes;o__Corticiales;Other;Other	0	0	0	0	0	0	0	0	0	0	0	0	0	0	0	0	0	0	0	0	0	0	0	0	0	0	0	0	0.00119976	0	0	0	0.00290557	0	0.00262009	0.00112208	0.00303688	0.000754148	0.00264667	0	0	0.00506842	0.00174825	0.0122283	0.012778	0.0050578	0.0103691	0.00571937	0.00100773
k__Fungi;p__Ascomycota;c__Sordariomycetes;o__Coniochaetales;f__Coniochaetaceae;g__Lecythophora	0	0	0	0	0	0	0	0	0	0.000661376	0	0	0	0.00135501	0	0.000306091	0	0	0.00111421	0	0.000841751	0	0	0.00165017	0.00217865	0	0.000344353	0	0.00119976	0.0013245	0	0	0	0	0.000349345	0	0	0	0	0	0	0	0	0	0	0	0	0	0
k__Fungi;p__Ascomycota;c__Sordariomycetes;o__Sordariales;f__Lasiosphaeriaceae;g__Apodus	0.00114416	0	0	0.000987167	0	0	0	0.0012815	0	0	0.00120048	0	0.00106045	0.000677507	0.00110314	0.000306091	0.00231481	0.00102775	0	0.000994036	0	0	0	0.00371287	0	0	0.00241047	0	0.00059988	0	0	0	0	0	0	0	0	0	0	0	0	0	0	0.0013587	0	0	0	0	0
k__Fungi;p__Ascomycota;c__Sordariomycetes;o__Sordariales;f__Chaetomiaceae;g__Humicola	0	0	0	0.000987167	0	0.00632911	0	0	0	0.00132275	0.00120048	0	0	0.000677507	0.000551572	0	0.000771605	0	0	0.000497018	0.00252525	0	0	0	0	0.00159363	0.00309917	0	0	0.000883002	0	0	0.000968523	0	0	0	0	0	0	0.000586854	0	0	0	0	0	0	0	0	0
k__Fungi;p__Basidiomycota;c__Agaricomycetes;o__Atheliales;f__Atheliaceae;Other	0	0	0	0	0	0	0	0	0	0	0	0	0	0	0	0	0	0	0	0	0	0	0	0	0	0	0	0	0	0	0	0	0	0	0	0	0	0	0	0	0	0	0	0	0	0	0	0	0
k__Fungi;p__Basidiomycota;c__Agaricomycetes;o__Polyporales;f__Meruliaceae;g__Hyphoderma	0	0	0	0	0	0	0	0	0.00019996	0	0	0	0	0	0	0	0	0	0.000557103	0	0	0.000614628	0	0	0	0	0.000688705	0	0.00119976	0.000441501	0	0	0	0.000620732	0	0	0	0.000754148	0.000441112	0	0	0.000506842	0.00174825	0	0.000946522	0	0.000414766	0.000254194	0
k__Fungi;p__Basidiomycota;c__Agaricomycetes;o__Polyporales;f__Polyporaceae;g__Trametes	0	0	0	0	0	0	0	0	0	0	0	0.00251467	0.00742312	0	0.00165472	0.00275482	0.00231481	0	0.00612813	0.00397614	0	0.00122926	0.00260671	0.000825083	0.0043573	0.000796813	0.00206612	0.000645995	0.0029994	0.00220751	0	0	0	0	0	0	0	0	0	0.00117371	0	0.00101368	0.00611888	0.00611413	0	0.00361272	0.0012443	0.000381291	0.000335909
k__Fungi;p__Basidiomycota;c__Agaricomycetes;o__Agaricales;f__Marasmiaceae;g__Gymnopus	0	0	0	0.000987167	0	0	0	0	0	0	0	0	0	0	0	0	0	0	0	0	0	0	0	0	0	0	0	0	0	0	0	0	0	0	0	0	0.000433839	0	0.000882223	0	0	0	0	0	0	0	0	0.000127097	0
k__Fungi;p__Ascomycota;c__Sordariomycetes;o__Hypocreales;f__Incertae sedis;g__Acremonium	0	0.00233645	0.00272665	0	0	0	0.00436681	0	0.0009998	0	0	0	0	0.000677507	0	0.000918274	0	0	0.000557103	0.00248509	0	0	0	0.000412541	0.00217865	0	0	0	0.00059988	0	0	0	0.000484262	0.000620732	0.000524017	0.0013465	0	0.000754148	0	0	0	0	0	0	0	0	0	0	0
k__Fungi;p__Ascomycota;c__Dothideomycetes;o__Capnodiales;f__Mycosphaerellaceae;g__Sphaerulina	0	0	0	0	0	0	0	0	0	0	0	0	0.00106045	0	0	0	0	0	0	0	0	0	0	0	0	0.00159363	0.00103306	0	0.00179964	0	0.00226501	0.000208333	0.000968523	0	0	0.000448833	0	0.000754148	0	0.00528169	0	0.00202737	0	0.00203804	0.00283956	0	0	0.000508388	0.00134363
k__Fungi;p__Basidiomycota;c__Agaricomycetes;o__Agaricales;f__Strophariaceae;g__Pholiota	0	0	0	0	0	0	0	0	0	0	0	0	0	0	0	0	0	0	0	0	0	0	0	0	0	0	0	0	0	0	0	0	0	0	0	0	0	0	0	0	0	0	0	0	0	0	0	0	0
k__Fungi;p__Basidiomycota;c__Ustilaginomycetes;o__Ustilaginales;f__Ustilaginaceae;g__Ustilago	0	0	0	0	0	0	0	0	0	0	0	0	0	0	0	0	0	0	0	0	0	0	0	0	0	0	0	0	0	0	0.0011325	0.000208333	0	0	0	0.000224417	0	0	0	0	0	0	0	0	0	0	0	0	0.000671817
k__Fungi;p__Basidiomycota;c__Agaricomycetes;o__Agaricales;f__Schizophyllaceae;g__Schizophyllum	0.00343249	0.00116822	0	0	0	0	0	0	0	0	0	0	0	0	0.00441258	0.00122436	0	0	0.00222841	0	0.003367	0.00122926	0.00195503	0.00123762	0	0.00239044	0.00241047	0	0.00359928	0	0	0	0.000484262	0	0	0.000224417	0	0	0	0.000586854	0	0.00152053	0.00174825	0	0.000946522	0.00578035	0.000414766	0.00381291	0.000671817
k__Fungi;p__Basidiomycota;c__Microbotryomycetes;o__Leucosporidiales;f__Leucosporidiaceae;g__Leucosporidiella	0	0	0	0.00197433	0.00157729	0	0	0.000427168	0.00179964	0.000661376	0.00360144	0	0	0	0.00330943	0	0	0	0	0.000497018	0.000841751	0	0.0016292	0	0	0	0	0	0.00059988	0	0	0.000416667	0	0	0	0	0	0	0	0	0	0	0.00174825	0	0.000473261	0	0	0	0.000671817
k__Fungi;p__Basidiomycota;c__Agaricomycetes;o__Agaricales;f__Strophariaceae;g__Stropharia	0	0	0	0	0	0	0	0	0	0	0	0	0	0	0	0	0	0	0	0	0	0	0	0	0	0	0	0	0	0	0	0	0	0	0	0	0	0	0	0	0	0	0	0	0	0	0	0	0
k__Fungi;p__Ascomycota;c__Sordariomycetes;o__Incertae sedis;f__Incertae sedis;g__Cryptovalsa	0	0	0	0	0	0	0	0	0.00039992	0	0	0	0	0	0	0	0	0	0	0	0	0	0	0.000412541	0	0	0	0	0	0	0	0.00604167	0	0	0	0	0	0	0	0	0	0.00253421	0	0	0	0	0	0	0
k__Fungi;p__Basidiomycota;c__Agaricomycetes;o__Polyporales;f__Phanerochaetaceae;g__Byssomerulius	0	0	0	0	0	0	0	0.000427168	0.00079984	0	0	0	0	0	0.000551572	0.000612182	0	0.00308325	0	0	0	0	0	0	0	0	0.000344353	0.000645995	0.00119976	0	0.00453001	0.0025	0.0062954	0.00248293	0.00157205	0.000448833	0.000867679	0.000754148	0	0.00117371	0	0.000506842	0.00262238	0.000679348	0.000946522	0.000722543	0.00165906	0.00127097	0
k__Fungi;p__Ascomycota;c__Leotiomycetes;o__Helotiales;f__Incertae sedis;Other	0	0.00116822	0.000681663	0	0	0	0	0	0	0	0	0	0	0.000677507	0.000551572	0	0	0	0.000557103	0	0	0	0	0	0.00217865	0	0	0	0	0	0	0.000208333	0	0	0	0	0	0	0	0.00117371	0	0	0	0	0	0	0	0.000127097	0
k__Fungi;p__Basidiomycota;c__Agaricomycetes;o__Agaricales;f__Psathyrellaceae;g__Psathyrella	0	0	0	0	0	0	0	0	0.00039992	0	0	0	0	0	0	0	0	0	0	0	0	0	0	0	0	0	0	0	0	0	0	0	0	0	0	0	0	0	0	0	0	0	0	0	0	0	0	0	0
k__Fungi;p__Ascomycota;c__Taphrinomycetes;o__Taphrinales;f__Taphrinaceae;g__Lalaria	0	0	0	0	0	0	0	0	0	0	0	0	0	0	0	0	0.00154321	0	0	0	0	0	0	0	0	0.000796813	0	0	0	0	0	0.00145833	0.000484262	0	0.000174672	0.000224417	0.0021692	0.00301659	0	0.00410798	0	0	0	0	0	0	0.000829531	0.00254194	0.00302318
k__Fungi;p__Ascomycota;c__Sordariomycetes;o__Sordariales;f__unidentified;g__unidentified	0	0	0	0	0	0.00158228	0	0.000427168	0	0.000661376	0	0	0	0.00135501	0	0	0	0	0	0	0.000841751	0.00122926	0.000325839	0	0	0	0	0	0	0	0.0011325	0	0.000968523	0	0	0.00067325	0	0	0	0	0.00274725	0	0	0	0	0	0	0	0
k__Fungi;p__Basidiomycota;c__Agaricomycetes;o__Agaricales;f__Tricholomataceae;g__unidentified	0	0	0	0	0	0	0	0	0	0	0	0	0	0	0	0	0	0	0	0	0	0	0	0	0	0	0	0	0	0.000441501	0	0	0	0	0	0	0	0	0	0	0	0	0	0	0	0	0	0	0
k__Fungi;p__Ascomycota;c__Sordariomycetes;o__Hypocreales;f__Incertae sedis;g__unidentified	0.00114416	0	0	0	0	0	0	0	0.00019996	0	0.00240096	0.000838223	0	0	0.00110314	0.000306091	0	0	0	0.000497018	0	0	0	0	0.00217865	0	0	0	0	0.000883002	0	0	0	0	0	0	0	0	0	0	0	0	0	0	0	0	0	0	0
k__Fungi;p__Basidiomycota;c__Agaricomycetes;o__Agaricales;f__Entolomataceae;g__Entoloma	0	0	0	0	0	0	0	0	0	0	0	0	0	0	0	0	0	0	0	0	0	0	0	0	0	0	0	0	0	0	0	0	0	0	0	0	0	0	0	0	0	0	0	0	0	0	0	0.000254194	0
k__Fungi;p__Ascomycota;c__Sordariomycetes;o__Xylariales;f__Diatrypaceae;Other	0	0.00116822	0	0	0	0	0	0	0	0	0	0.00167645	0.00106045	0	0.0110314	0.00153046	0.000771605	0	0	0	0	0.00184388	0	0	0	0	0.00241047	0	0	0.000441501	0	0.000208333	0.00242131	0	0	0	0	0	0	0.00117371	0	0	0	0	0.000946522	0	0	0	0
k__Fungi;p__Ascomycota;c__Dothideomycetes;o__Pleosporales;f__Incertae sedis;g__Periconia	0	0	0	0	0	0	0	0.000854336	0	0	0	0	0	0	0	0	0	0	0	0.000994036	0	0	0	0	0	0	0.00241047	0	0	0.001766	0	0.000416667	0	0	0.000174672	0	0	0	0.000441112	0	0	0	0	0	0	0	0	0.000635486	0.00167954
k__Fungi;p__Ascomycota;c__Dothideomycetes;o__Pleosporales;f__Lophiostomataceae;g__Lophiostoma	0	0	0	0	0	0	0	0.00213584	0	0	0	0	0	0	0	0	0	0	0	0	0	0.000614628	0	0	0	0.00478088	0.000344353	0	0	0.000441501	0	0.00375	0.00387409	0	0.000349345	0	0.00260304	0.000754148	0	0.00293427	0	0.00202737	0.000874126	0	0.00189304	0	0.0012443	0.000508388	0.00100773
k__Fungi;p__Ascomycota;c__Eurotiomycetes;Other;Other;Other	0	0	0	0	0.00315457	0	0	0.000427168	0	0	0	0	0	0	0.00165472	0	0	0	0	0	0	0	0	0.00123762	0	0.00318725	0.000688705	0.000645995	0	0.000883002	0	0.000625	0	0	0	0	0.000433839	0.00829563	0	0.00117371	0	0.00101368	0	0	0	0	0	0.00114387	0.00671817
k__Fungi;p__Basidiomycota;c__Agaricomycetes;o__Trechisporales;f__unidentified;g__unidentified	0	0	0.00204499	0	0	0	0	0	0	0	0	0	0	0	0.000551572	0	0	0.0020555	0.00222841	0.000497018	0	0	0	0	0	0	0	0	0.00059988	0	0	0	0.000968523	0	0.000349345	0	0	0	0	0	0	0	0	0	0	0	0.000414766	0	0
k__Fungi;p__Ascomycota;c__Pezizomycetes;o__Pezizales;f__Pyronemataceae;g__Pseudaleuria	0	0	0	0	0	0	0	0	0	0	0	0	0	0	0	0	0	0	0	0	0	0	0	0	0	0	0	0	0	0	0	0	0	0	0	0	0	0	0	0	0	0	0	0	0	0	0	0	0
k__Fungi;p__Ascomycota;c__Dothideomycetes;o__Pleosporales;f__Leptosphaeriaceae;g__unidentified	0	0	0	0	0	0	0	0	0	0	0	0	0	0	0	0.000306091	0	0	0	0	0	0	0	0	0	0	0	0	0	0	0	0.000416667	0.000484262	0.00124146	0	0.000224417	0.000433839	0	0.00132333	0.000586854	0	0	0.000874126	0	0.0023663	0	0.000414766	0.000762583	0.000335909
k__Fungi;p__Basidiomycota;c__Agaricomycetes;o__Agaricales;f__Strophariaceae;g__Gymnopilus	0	0	0	0	0	0	0	0	0	0	0	0	0	0	0	0	0	0	0	0	0	0	0	0	0	0	0	0	0	0	0	0	0	0	0	0	0	0	0	0	0	0	0	0	0	0	0	0	0
k__Fungi;p__Basidiomycota;c__Agaricomycetes;o__Polyporales;Other;Other	0	0	0	0	0	0	0	0	0	0	0	0	0	0	0	0	0	0	0.000557103	0	0	0	0	0.000412541	0	0	0.00137741	0	0	0.000883002	0	0	0	0	0.000524017	0.000448833	0	0	0	0	0	0	0	0.000679348	0	0.00144509	0	0.000127097	0
k__Fungi;p__Basidiomycota;c__Agaricomycetes;o__Polyporales;f__Phanerochaetaceae;g__Phlebiopsis	0	0	0	0	0.00157729	0	0	0	0	0	0	0	0	0	0	0	0.000771605	0.00102775	0	0.000497018	0.000841751	0.000614628	0.000325839	0.000412541	0	0.000796813	0	0.000645995	0.0029994	0.0013245	0	0.000208333	0	0	0	0	0	0	0	0	0	0	0.000874126	0.0013587	0.000473261	0	0.00165906	0	0
k__Fungi;p__Ascomycota;c__Dothideomycetes;o__Pleosporales;f__Incertae sedis;g__Stagonosporopsis	0	0	0	0	0	0	0	0.00341734	0	0.000661376	0	0	0	0	0	0.000612182	0	0	0.00222841	0	0	0	0.000325839	0	0.00108932	0	0.000688705	0	0	0	0	0.000416667	0	0	0.00139738	0.000897666	0.0021692	0.000754148	0	0	0	0	0	0	0	0	0	0.000508388	0.000671817
k__Fungi;p__Basidiomycota;c__Agaricomycetes;o__Corticiales;f__Corticiaceae;Other	0.00800915	0.00233645	0.00272665	0.00394867	0	0.00316456	0.00436681	0	0.0059988	0.00132275	0	0	0	0	0.00110314	0	0	0	0	0	0	0	0	0.000825083	0	0	0	0	0	0	0	0	0.00484262	0.00310366	0.00262009	0.00314183	0.00694143	0	0.00132333	0	0	0	0	0	0	0	0.0012443	0	0
k__Fungi;p__Ascomycota;c__Eurotiomycetes;o__Chaetothyriales;f__Herpotrichiellaceae;g__unidentified	0	0.00116822	0	0	0.00315457	0	0.0014556	0	0.00159968	0	0	0	0	0	0.000551572	0.00428528	0.000771605	0	0	0	0	0	0	0	0	0	0.000688705	0	0.00059988	0	0	0.000833333	0.000484262	0.000620732	0.000524017	0	0.00260304	0.000754148	0	0	0	0	0	0	0	0	0	0.000127097	0
k__Fungi;p__Ascomycota;c__Sordariomycetes;o__Sordariales;f__Lasiosphaeriaceae;g__Podospora	0	0	0	0	0	0	0	0	0	0	0	0	0	0	0	0	0	0	0	0	0	0	0	0	0	0	0.000344353	0	0	0	0	0	0	0	0	0	0	0	0	0	0	0	0	0	0	0	0	0	0
k__Fungi;p__Ascomycota;c__Leotiomycetes;o__Helotiales;f__Helotiaceae;g__Hymenoscyphus	0	0	0	0	0	0	0	0	0	0	0	0	0	0	0	0	0	0	0	0	0	0	0	0	0	0	0	0	0	0	0	0	0	0	0	0	0	0	0	0	0	0	0	0	0	0	0	0	0
k__Fungi;p__Basidiomycota;c__Tremellomycetes;o__Cystofilobasidiales;f__Cystofilobasidiaceae;g__Cystofilobasidium	0	0	0	0	0.00473186	0	0	0	0	0	0	0	0	0	0	0	0	0	0	0	0	0	0	0	0	0	0	0	0	0	0	0.000208333	0	0	0	0	0	0.000754148	0	0.00176056	0	0	0	0	0	0	0.000414766	0.000381291	0.000335909
k__Fungi;p__Ascomycota;c__Dothideomycetes;o__Pleosporales;f__Sporormiaceae;g__Preussia	0	0	0	0	0	0	0	0.000427168	0	0	0	0	0.00318134	0	0	0	0	0	0	0	0	0	0.00130336	0	0	0.000796813	0	0	0.00059988	0	0	0	0	0	0	0	0	0	0	0	0	0	0	0	0.000473261	0.000722543	0.000414766	0	0
k__Fungi;p__Basidiomycota;c__Agaricomycetes;o__Gloeophyllales;f__Gloeophyllaceae;g__Gloeophyllum	0	0	0	0	0	0	0	0	0.00019996	0	0	0.00167645	0	0	0	0.00214264	0	0	0.0139276	0.00198807	0	0.000614628	0.000325839	0.000825083	0.00326797	0.000796813	0.00137741	0	0.00359928	0.0013245	0	0	0	0	0	0	0	0	0	0	0	0	0	0	0	0.00216763	0.000414766	0	0.00201545
k__Fungi;p__Basidiomycota;c__Agaricomycetes;o__Agaricales;f__Agaricaceae;g__Coprinus	0	0	0	0	0	0	0	0	0.00059988	0	0	0	0	0	0	0	0	0	0	0	0	0	0	0	0	0	0	0	0	0	0	0	0	0	0	0	0	0	0	0	0	0	0	0	0	0	0	0	0
k__Fungi;p__Ascomycota;c__Dothideomycetes;o__Incertae sedis;f__Pseudeurotiaceae;g__Pseudogymnoascus	0	0	0	0.000987167	0	0	0	0	0	0	0.00360144	0	0	0	0	0	0	0	0	0	0	0.000614628	0	0	0	0	0.000344353	0	0	0	0	0	0	0	0	0	0	0	0	0	0	0	0	0	0	0	0	0	0
k__Fungi;p__Ascomycota;c__Sordariomycetes;o__Diaporthales;f__Gnomoniaceae;g__Gnomonia	0	0	0	0	0	0	0	0	0.00019996	0.000661376	0	0	0	0	0	0.00122436	0.00231481	0	0	0	0	0	0	0	0	0	0	0	0	0.00220751	0.0011325	0.00333333	0.00145278	0	0.000174672	0	0	0	0	0.00117371	0	0	0	0	0	0	0.000829531	0.000254194	0
k__Fungi;p__Basidiomycota;c__Agaricomycetes;o__Polyporales;f__Polyporaceae;g__Polyporus	0	0	0	0	0	0	0	0	0	0	0	0	0	0	0	0	0	0	0.00278552	0.000497018	0.000841751	0	0.0016292	0.00288779	0	0	0	0	0.00119976	0.000441501	0	0	0	0	0	0	0	0	0	0	0	0	0	0	0	0	0	0	0.000335909
k__Fungi;p__Ascomycota;c__Dothideomycetes;o__Pleosporales;f__Leptosphaeriaceae;g__Leptosphaeria	0	0	0	0	0	0	0	0	0	0	0	0	0	0	0	0.000612182	0	0	0	0	0	0	0	0	0	0	0	0	0.00239952	0	0	0	0	0	0	0	0	0	0	0	0	0	0	0	0	0	0	0	0.000335909
k__Fungi;p__Ascomycota;c__Leotiomycetes;o__Helotiales;f__Hyaloscyphaceae;g__unidentified	0.00343249	0	0	0	0	0	0	0	0	0.00330688	0	0	0	0	0	0.000306091	0	0	0	0.000994036	0	0	0	0.000412541	0.00108932	0	0.00241047	0	0	0	0	0.000625	0	0	0	0	0	0	0	0	0	0	0	0	0	0	0.0012443	0	0
k__Fungi;p__Basidiomycota;c__Agaricomycetes;o__Polyporales;f__Phanerochaetaceae;g__Phanerochaete	0	0	0	0	0	0	0	0	0	0	0	0	0	0	0	0	0	0	0.000557103	0	0	0	0	0	0	0.00159363	0	0	0.00119976	0.000441501	0	0.000416667	0.000968523	0	0.000873362	0.000224417	0.000867679	0	0	0	0	0	0	0	0	0	0.000829531	0	0
k__Fungi;p__Basidiomycota;c__Agaricomycetes;o__Agaricales;f__Inocybaceae;g__Tubaria	0	0	0	0	0	0	0	0	0	0	0	0	0	0	0	0	0	0	0	0	0	0	0	0	0	0	0	0	0	0	0	0	0	0	0	0	0	0	0	0	0	0	0	0	0	0	0	0	0
k__Fungi;p__Ascomycota;c__Sordariomycetes;o__Xylariales;f__Amphisphaeriaceae;Other	0	0	0.000681663	0	0	0	0	0.0012815	0.00059988	0	0	0.00167645	0	0	0.00275786	0.000612182	0.00154321	0	0	0	0	0.000614628	0	0	0	0	0.000344353	0	0.00239952	0	0	0.00395833	0.00677966	0	0	0	0.000433839	0	0	0.00586854	0	0	0	0	0	0	0	0.000635486	0
k__Fungi;p__Ascomycota;c__Eurotiomycetes;o__Chaetothyriales;f__Herpotrichiellaceae;g__Capronia	0	0	0	0	0	0	0.0014556	0.000427168	0	0	0	0	0	0	0	0	0	0	0	0	0	0	0	0	0	0	0	0	0	0.001766	0	0.000208333	0	0	0	0	0	0	0	0	0	0	0	0	0	0	0	0	0
k__Fungi;p__Ascomycota;c__Dothideomycetes;o__Pleosporales;f__Venturiaceae;g__Venturia	0	0	0	0	0.00157729	0	0	0.00170867	0	0	0	0	0.00212089	0.000677507	0.000551572	0.000918274	0	0	0	0.00347913	0	0	0	0	0	0	0	0	0.00239952	0.000883002	0	0.000208333	0	0.000620732	0	0	0	0	0.000882223	0.000586854	0	0.000506842	0.000874126	0	0	0	0	0	0
k__Fungi;p__Ascomycota;c__Sordariomycetes;Other;Other;Other	0.00114416	0	0.000681663	0	0	0	0	0	0.00019996	0	0	0.000838223	0	0	0.00330943	0.000306091	0	0	0	0	0	0.00184388	0.000977517	0	0	0	0.000344353	0	0	0	0	0	0	0	0	0	0	0	0.000441112	0	0	0	0.00174825	0	0	0	0	0.000127097	0
k__Fungi;p__Glomeromycota;c__Glomeromycetes;o__Glomerales;f__Glomeraceae;g__unidentified	0	0	0	0.000987167	0	0	0	0.000854336	0.00019996	0	0	0.00251467	0	0	0.000551572	0	0	0	0	0.00149105	0	0	0	0	0.00108932	0	0	0.00129199	0	0.000883002	0	0	0	0	0	0	0	0	0	0	0	0	0	0	0	0	0	0	0
k__Fungi;p__Basidiomycota;c__Exobasidiomycetes;o__Entylomatales;f__Entylomataceae;g__Entyloma	0	0	0.000681663	0	0	0	0	0	0	0	0	0	0	0	0	0	0	0	0	0	0	0	0.00358423	0	0	0	0.00103306	0	0	0	0	0	0	0	0.000174672	0	0	0.000754148	0	0	0	0.00506842	0.000874126	0.0013587	0.000473261	0.000722543	0.0012443	0.000635486	0
k__Fungi;p__Basidiomycota;c__Agaricomycetes;o__Agaricales;f__Typhulaceae;g__Typhula	0	0	0	0	0	0	0	0	0	0	0	0	0	0	0	0	0	0	0	0	0	0	0	0	0	0	0	0	0	0	0	0	0	0	0	0	0	0	0	0	0	0	0	0	0	0	0	0	0
k__Fungi;p__Ascomycota;c__Dothideomycetes;o__Pleosporales;f__Pleosporaceae;g__Dendryphion	0	0	0	0	0	0	0	0	0.00079984	0	0	0	0	0.00474255	0	0.00122436	0	0	0	0	0	0	0	0	0	0	0	0.00129199	0	0	0	0	0	0	0	0	0	0	0	0	0.00549451	0	0	0	0	0	0	0.000508388	0.000335909
k__Fungi;p__Basidiomycota;c__Agaricomycetes;o__Polyporales;f__Fomitopsidaceae;g__Postia	0	0	0	0	0	0	0	0	0	0	0	0.000838223	0	0	0	0	0	0	0	0	0	0	0	0	0	0	0	0	0	0	0	0	0	0	0.000174672	0	0	0	0	0	0	0	0	0	0	0	0	0	0
k__Fungi;p__Ascomycota;c__Dothideomycetes;o__Dothideales;f__unidentified;g__unidentified	0	0	0	0	0	0	0	0.000427168	0	0	0	0.000838223	0	0.000677507	0	0.000306091	0	0	0	0	0	0	0	0	0	0	0	0	0	0.000441501	0	0	0.000968523	0	0.000174672	0	0.000433839	0	0	0.000586854	0	0	0	0	0	0	0	0.00088968	0.00167954
k__Fungi;p__Basidiomycota;c__Agaricomycetes;o__Polyporales;f__Fomitopsidaceae;g__Antrodia	0	0	0	0	0	0	0	0	0	0	0	0	0	0	0	0.000306091	0	0	0.00445682	0	0	0	0	0	0	0.000796813	0	0	0	0	0.0011325	0	0	0	0	0	0	0	0	0	0	0	0	0	0	0.000722543	0.000414766	0.000127097	0
k__Fungi;p__Ascomycota;c__Eurotiomycetes;o__Chaetothyriales;f__Herpotrichiellaceae;g__Rhinocladiella	0	0	0	0	0	0	0	0.0350278	0	0	0	0	0	0	0	0	0	0	0	0	0	0	0.000325839	0	0	0	0	0	0	0	0	0	0	0	0	0	0	0.0015083	0	0	0	0	0	0	0	0	0	0	0
k__Fungi;p__Ascomycota;c__Lecanoromycetes;o__Teloschistales;f__Physciaceae;g__Physcia	0	0	0	0	0	0	0	0	0	0	0	0	0	0	0.000551572	0	0	0.00513875	0.0445682	0	0	0	0	0	0	0	0	0	0	0.000441501	0	0	0	0	0	0	0	0	0	0	0	0	0	0	0	0	0	0	0
k__Fungi;p__Basidiomycota;c__Microbotryomycetes;o__Sporidiobolales;f__unidentified;g__unidentified	0	0	0	0.000987167	0	0	0	0	0	0	0	0	0	0	0.000551572	0	0	0	0	0	0	0	0.000325839	0	0	0	0	0	0	0	0	0	0	0	0	0	0	0	0	0	0	0	0	0	0	0	0	0	0
k__Fungi;p__Basidiomycota;c__Agaricomycetes;o__Agaricales;f__Strophariaceae;g__Hebeloma	0	0	0	0	0	0	0	0	0	0	0	0	0	0	0	0	0	0	0	0	0	0	0	0	0	0	0	0	0	0	0	0	0	0	0	0	0	0	0	0	0	0	0	0	0	0	0	0	0
k__Fungi;p__Ascomycota;c__Leotiomycetes;o__Leotiales;f__Leotiaceae;g__Alatospora	0	0	0	0	0	0	0	0	0	0	0	0	0.00318134	0	0	0	0	0	0	0	0	0	0	0	0	0	0	0	0.00059988	0	0	0	0	0	0	0	0	0	0	0	0	0	0	0	0	0	0	0	0
k__Fungi;p__Ascomycota;c__Dothideomycetes;o__Botryosphaeriales;Other;Other	0	0	0	0	0	0	0	0.00299018	0.0069986	0	0	0	0	0	0	0.000612182	0	0.0020555	0.00445682	0	0	0.00553165	0	0	0	0	0.00241047	0.000645995	0	0.000441501	0	0.000208333	0	0.00124146	0	0.000224417	0.00173536	0.00301659	0	0.000586854	0	0	0	0	0	0	0.00248859	0.000254194	0
k__Fungi;p__Ascomycota;c__Dothideomycetes;o__Incertae sedis;f__Pseudeurotiaceae;g__unidentified	0	0	0	0	0	0	0	0	0	0	0	0	0	0	0.000551572	0	0.000771605	0	0	0	0	0	0	0	0	0	0.00206612	0	0.00179964	0	0	0	0	0	0	0	0	0	0	0	0	0	0	0	0	0	0	0.00139807	0.00302318
k__Fungi;p__Ascomycota;c__Sordariomycetes;o__Diaporthales;f__Diaporthaceae;g__Diaporthe	0	0.00116822	0	0	0	0	0	0	0.00039992	0.000661376	0	0	0	0	0.000551572	0.000306091	0	0	0	0	0	0	0	0.000412541	0	0	0.000344353	0	0	0.000441501	0	0.00354167	0.00387409	0	0.000174672	0	0.00173536	0	0	0.00117371	0	0.000506842	0	0	0.000473261	0	0.000414766	0.000381291	0
k__Fungi;p__Ascomycota;c__Lecanoromycetes;o__Teloschistales;f__Teloschistaceae;g__Xanthoria	0	0	0	0	0	0	0	0	0	0	0	0	0	0	0	0.000306091	0	0	0	0	0.0016835	0	0.000977517	0	0	0	0.00206612	0	0.00119976	0	0	0.000833333	0	0	0.00069869	0	0.00130152	0	0	0	0	0	0	0	0	0.00144509	0	0	0
k__Fungi;p__Basidiomycota;c__Agaricomycetes;o__Polyporales;f__Fomitopsidaceae;g__Laetiporus	0	0	0	0	0	0	0	0	0	0	0	0	0	0	0	0	0	0	0	0	0	0	0	0	0	0	0	0	0	0	0.0011325	0.000833333	0.000484262	0.0018622	0	0.000448833	0.000867679	0.00226244	0.00176445	0	0	0	0.000874126	0.0013587	0.00189304	0	0	0.000381291	0
k__Fungi;p__Ascomycota;c__Dothideomycetes;o__Botryosphaeriales;f__Botryosphaeriaceae;g__Diplodia	0	0	0	0	0	0	0	0.00170867	0	0	0	0	0.00212089	0	0.000551572	0	0	0	0	0.000994036	0	0	0	0	0	0.00557769	0.00172176	0.00129199	0	0	0	0.000625	0	0	0	0	0.000433839	0	0	0	0	0	0	0	0	0	0	0.000254194	0
k__Fungi;p__Basidiomycota;c__Agaricomycetes;o__Trechisporales;f__Hydnodontaceae;g__Brevicellicium	0	0	0	0	0	0	0	0	0	0	0	0	0	0	0	0	0	0	0	0	0	0	0	0	0	0	0	0	0	0	0.00339751	0.000416667	0.000968523	0	0.000174672	0.000224417	0.000867679	0	0	0	0	0	0.000874126	0	0.000946522	0	0.000414766	0.000254194	0.000335909
k__Fungi;p__Ascomycota;c__Sordariomycetes;o__Hypocreales;f__Clavicipitaceae;g__Claviceps	0	0	0	0	0	0	0	0	0	0	0	0	0	0	0	0	0	0	0	0	0	0	0	0	0	0	0	0	0.00059988	0	0	0	0	0.000620732	0	0	0.000867679	0	0	0	0	0.000506842	0	0	0.000946522	0	0.00165906	0.000254194	0.00167954
k__Fungi;p__Ascomycota;c__Eurotiomycetes;o__Chaetothyriales;f__unidentified;g__unidentified	0	0	0	0	0	0	0	0	0	0	0	0	0	0	0	0	0	0	0	0.000497018	0	0	0	0	0	0	0	0	0.0029994	0	0	0	0	0	0	0	0	0	0	0.000586854	0	0	0	0	0.000473261	0	0	0	0
k__Fungi;p__Basidiomycota;c__Agaricomycetes;o__Polyporales;f__Incertae sedis;g__Phlebiella	0	0.00116822	0	0	0	0	0	0	0	0	0	0	0	0	0	0	0	0	0	0	0	0	0	0	0	0	0	0	0	0	0	0	0.00193705	0.00124146	0.000349345	0	0.00173536	0.000754148	0	0	0	0	0	0	0.00141978	0	0.000414766	0.000254194	0.000335909
k__Fungi;p__Ascomycota;c__Sordariomycetes;o__Diaporthales;f__Incertae sedis;g__Ophiognomonia	0	0	0	0	0	0	0	0	0	0	0	0	0	0	0	0	0.000771605	0	0	0	0	0	0.000325839	0	0.00217865	0	0.000688705	0	0	0.000441501	0	0.00333333	0	0	0.000349345	0.000224417	0.000867679	0.000754148	0	0.00293427	0	0.000506842	0.000874126	0	0.00141978	0	0.000414766	0.000254194	0
k__Fungi;p__Ascomycota;c__Sordariomycetes;o__Microascales;f__Microascaceae;g__unidentified	0	0	0	0	0	0.00158228	0	0	0	0	0	0	0	0	0	0	0	0	0	0	0	0.000614628	0.000977517	0	0.00108932	0	0.000688705	0.00258398	0	0.000883002	0	0	0	0	0	0	0	0	0	0	0	0	0	0	0	0	0	0	0
k__Fungi;p__Basidiomycota;c__Tremellomycetes;o__Cystofilobasidiales;f__Cystofilobasidiaceae;g__Guehomyces	0	0	0	0	0	0	0	0	0	0	0	0	0	0.00135501	0	0	0	0	0	0	0	0	0	0	0	0.000796813	0	0	0	0	0	0	0	0	0	0	0	0	0.000882223	0	0	0	0	0	0	0	0	0	0
k__Fungi;p__Ascomycota;c__Dothideomycetes;o__Pleosporales;f__Pleosporaceae;g__unidentified	0	0	0	0	0	0	0	0	0	0	0	0	0	0	0	0	0	0	0	0	0	0	0	0	0	0	0	0	0	0	0	0	0	0	0	0	0	0	0	0	0	0	0	0	0	0	0	0	0
k__Fungi;p__Basidiomycota;c__Agaricomycetes;o__Auriculariales;f__Incertae sedis;g__Auricularia	0	0	0	0	0	0.00158228	0	0	0.0009998	0	0	0	0	0	0	0	0	0	0.000557103	0	0	0.00368777	0	0	0	0	0.000344353	0	0	0	0	0.001875	0.00387409	0.0018622	0.00069869	0.00179533	0	0	0.00132333	0.00117371	0	0	0	0	0	0	0	0.00127097	0
k__Fungi;p__Basidiomycota;c__Agaricomycetes;o__Agaricales;f__Physalacriaceae;g__Flammulina	0	0	0	0	0	0	0	0	0	0	0	0	0	0	0	0	0	0	0	0	0	0	0.000325839	0	0	0	0	0	0	0	0	0	0	0	0	0	0	0	0	0	0	0	0	0	0	0	0	0	0
k__Fungi;p__Basidiomycota;c__Agaricomycetes;o__Agaricales;f__Typhulaceae;g__Macrotyphula	0	0	0	0	0	0	0	0	0	0	0	0	0	0	0	0	0	0	0	0	0	0	0	0	0	0	0	0	0	0	0	0	0	0	0	0	0	0	0	0	0	0	0	0	0	0	0	0	0
k__Fungi;p__Ascomycota;c__Lecanoromycetes;o__Acarosporales;f__Acarosporaceae;g__Acarospora	0	0	0	0.00197433	0	0	0.0276565	0.00384451	0.00239952	0	0	0	0	0	0	0	0	0	0	0	0	0	0	0	0	0	0	0	0	0	0	0	0	0	0.000524017	0.000224417	0.000433839	0	0	0	0	0	0	0	0	0	0	0	0
k__Fungi;p__Basidiomycota;c__Agaricostilbomycetes;o__Agaricostilbales;f__Agaricostilbaceae;g__Bensingtonia	0	0	0	0	0	0	0	0	0.00019996	0	0	0	0	0	0	0	0.000771605	0	0.000557103	0	0	0	0	0	0	0	0.000688705	0	0	0.000441501	0	0	0	0	0.00069869	0	0	0.000754148	0	0	0	0.000506842	0	0.0013587	0.000473261	0	0.0012443	0.00101678	0.000335909
k__Fungi;p__Ascomycota;c__Sordariomycetes;o__Diaporthales;f__unidentified;g__unidentified	0	0	0	0	0	0	0	0.00213584	0.00019996	0	0	0	0	0	0	0	0	0	0	0	0	0	0	0	0	0	0	0	0	0.000441501	0	0	0	0	0	0	0.000433839	0	0	0	0	0	0	0	0	0	0	0	0
k__Fungi;p__Ascomycota;c__Leotiomycetes;o__Erysiphales;f__Erysiphaceae;g__Neoerysiphe	0	0	0	0	0	0	0	0.000427168	0	0	0	0	0	0	0	0	0	0	0	0.000994036	0	0	0	0	0	0	0	0	0	0	0	0	0	0	0	0	0	0	0	0	0.00412088	0	0	0	0	0	0	0	0
k__Fungi;p__Ascomycota;c__Leotiomycetes;o__Erysiphales;f__Erysiphaceae;g__Erysiphe	0	0	0	0	0	0	0	0	0	0	0	0	0	0	0	0	0	0	0	0	0	0	0	0	0	0	0	0	0	0	0	0	0	0	0	0.00067325	0	0	0	0	0	0	0	0	0	0.000722543	0	0.000381291	0.000671817
k__Fungi;p__Basidiomycota;c__Cystobasidiomycetes;o__Erythrobasidiales;f__Incertae sedis;g__Erythrobasidium	0	0	0	0	0	0	0	0	0	0	0	0	0	0	0	0	0	0	0	0	0	0	0	0	0	0	0.00137741	0	0	0	0	0	0	0	0	0	0	0	0	0.00117371	0	0	0	0	0	0	0.000414766	0.000762583	0.000335909
k__Fungi;p__Ascomycota;c__Saccharomycetes;o__Saccharomycetales;f__Incertae sedis;g__Candida	0	0	0	0	0	0.00158228	0	0	0	0	0	0	0.00106045	0	0.000551572	0	0	0	0	0	0.000841751	0	0.000651678	0.000412541	0	0	0.000344353	0.00129199	0	0.000441501	0	0	0	0	0	0	0	0	0	0	0	0	0	0	0	0.00144509	0	0	0
k__Fungi;p__Basidiomycota;Other;Other;Other;Other	0	0	0	0	0	0	0	0	0	0	0	0	0	0	0	0	0	0	0	0	0	0	0	0	0	0.000796813	0.000688705	0	0	0	0	0	0	0	0	0.000224417	0	0	0	0	0	0	0	0	0	0	0	0	0.000335909
k__Fungi;p__Ascomycota;c__Sordariomycetes;o__Xylariales;f__Xylariaceae;g__Xylaria	0	0	0	0	0	0	0	0	0.00019996	0.00132275	0	0	0	0	0	0	0	0	0	0	0	0	0	0	0	0	0	0	0	0	0	0	0	0	0	0	0	0	0	0	0	0	0	0	0	0	0	0	0
k__Fungi;p__Ascomycota;c__Dothideomycetes;o__Pleosporales;f__Sporormiaceae;Other	0	0	0	0	0	0	0	0	0	0	0	0	0	0	0	0	0.00154321	0	0	0	0	0	0	0	0	0	0	0	0	0	0	0	0	0	0	0	0	0	0	0	0	0	0	0	0	0	0	0	0
k__Fungi;p__Ascomycota;c__Sordariomycetes;o__Sordariales;f__Lasiosphaeriaceae;Other	0	0	0	0	0	0	0	0	0	0	0	0	0	0	0	0	0	0	0	0	0	0	0	0.000825083	0	0.00318725	0.000344353	0	0.00059988	0	0	0	0	0.000620732	0	0.000448833	0	0	0	0	0	0	0	0	0	0	0	0	0
k__Fungi;p__Ascomycota;c__Eurotiomycetes;o__Eurotiales;Other;Other	0	0	0	0	0	0	0	0	0	0	0	0	0	0.000677507	0	0.00214264	0	0	0.000557103	0.000994036	0	0	0	0.000825083	0	0	0	0	0	0	0	0	0	0	0	0	0	0	0	0	0	0	0.000874126	0	0	0.00144509	0	0	0
k__Fungi;p__Basidiomycota;c__Microbotryomycetes;Other;Other;Other	0	0	0	0	0	0	0	0.000427168	0	0	0	0	0	0	0	0	0	0	0	0	0	0	0	0	0.00108932	0	0	0	0	0.000883002	0	0	0	0	0	0	0	0	0	0	0	0.00202737	0.000874126	0.00203804	0.0023663	0.00144509	0.000414766	0.000254194	0.00100773
k__Fungi;p__Basidiomycota;c__Agaricomycetes;o__Agaricales;f__Mycenaceae;g__Panellus	0	0	0	0	0	0	0	0	0	0	0	0	0	0	0	0	0	0	0	0	0	0	0	0	0	0	0	0	0	0	0	0	0	0	0	0	0	0	0	0	0	0	0	0	0	0	0	0	0
k__Fungi;p__Basidiomycota;c__Agaricomycetes;o__Hymenochaetales;f__Hymenochaetaceae;Other	0	0	0	0	0	0	0	0	0	0	0	0	0	0	0	0	0	0	0	0	0	0	0	0	0	0	0.000344353	0	0	0.000441501	0.00453001	0	0.00145278	0.00124146	0.00104803	0.00067325	0.000433839	0	0	0.00234742	0	0	0.000874126	0	0.000473261	0.000722543	0.000414766	0.000254194	0.00100773
k__Fungi;p__Basidiomycota;c__Agaricomycetes;o__Trechisporales;f__Hydnodontaceae;g__Trechispora	0	0.00116822	0	0	0	0	0	0	0	0	0	0	0	0	0	0	0	0	0	0	0	0	0.000325839	0	0	0	0	0	0	0	0	0	0	0	0	0	0.00130152	0	0.00264667	0	0.00137363	0	0	0	0	0	0	0.000127097	0
k__Fungi;p__Ascomycota;c__Dothideomycetes;o__Pleosporales;f__Cucurbitariaceae;g__Pyrenochaetopsis	0	0	0	0	0	0	0	0	0	0	0	0	0	0	0	0	0	0	0	0	0	0	0	0	0	0	0	0	0	0	0	0	0	0	0	0	0	0	0	0	0	0	0	0	0	0	0	0	0
k__Fungi;p__Basidiomycota;c__Agaricomycetes;o__Polyporales;f__Meruliaceae;g__Steccherinum	0	0	0	0	0	0	0	0	0	0	0	0	0	0	0	0	0	0	0	0	0	0	0	0	0	0	0	0	0	0	0	0	0	0.000620732	0	0	0	0	0	0	0	0	0	0	0	0	0.000829531	0.000127097	0
k__Fungi;p__Ascomycota;c__Eurotiomycetes;o__Chaetothyriales;Other;Other	0	0.0280374	0	0	0	0	0	0	0	0	0	0	0	0.00271003	0	0	0	0	0	0	0	0	0	0	0	0	0	0	0	0	0	0	0	0	0	0	0	0	0	0	0	0	0	0	0	0	0	0	0
k__Fungi;p__Ascomycota;c__Leotiomycetes;o__Helotiales;f__Sclerotiniaceae;g__Ciboria	0	0	0	0	0	0	0	0	0	0	0	0	0	0	0	0	0	0	0	0	0	0	0	0	0	0	0	0	0	0	0	0	0	0	0	0	0	0	0	0	0	0	0	0	0	0	0	0	0
k__Fungi;p__Zygomycota;c__Incertae sedis;o__Mucorales;f__Mucoraceae;g__Mucor	0	0	0	0	0.00157729	0	0	0	0	0	0	0.00167645	0	0	0	0	0.000771605	0	0	0	0	0	0	0	0	0	0	0.000645995	0	0	0	0	0	0	0	0	0	0	0	0	0	0	0	0	0	0	0	0	0
k__Fungi;p__Ascomycota;c__Dothideomycetes;o__Pleosporales;f__Incertae sedis;g__Mycocentrospora	0	0	0	0	0	0	0	0	0	0	0	0	0	0	0	0	0	0	0	0	0	0	0	0	0	0.00318725	0	0.00710594	0	0	0	0	0	0	0	0	0	0	0	0	0	0	0	0	0	0	0	0	0.000335909
k__Fungi;p__Ascomycota;c__Sordariomycetes;o__Diaporthales;f__Gnomoniaceae;g__Plagiostoma	0	0	0	0	0	0	0	0	0.00039992	0	0	0	0	0	0.00110314	0	0	0.00102775	0	0	0	0	0	0.000412541	0	0.000796813	0.00275482	0	0	0	0	0	0	0	0	0	0	0	0	0	0	0	0	0	0	0	0	0	0
k__Fungi;p__Glomeromycota;c__Glomeromycetes;o__Paraglomerales;f__Paraglomeraceae;g__Paraglomus	0	0	0	0	0	0	0	0	0	0	0	0	0	0	0	0	0	0	0	0	0	0	0	0	0	0	0.000344353	0	0	0.000883002	0	0	0	0	0	0	0	0	0	0	0	0	0	0	0	0	0	0	0
k__Fungi;p__Ascomycota;c__Eurotiomycetes;o__Onygenales;f__Onygenaceae;g__Auxarthron	0	0	0	0	0	0.00316456	0	0	0	0	0	0.000838223	0	0.000677507	0	0	0	0	0	0.000497018	0	0	0	0	0	0	0	0.000645995	0	0	0	0	0	0	0	0	0	0	0	0	0	0	0	0	0	0	0	0	0
k__Fungi;p__Basidiomycota;c__Agaricomycetes;o__Sebacinales;f__unidentified;g__unidentified	0	0	0	0	0	0	0	0	0.00019996	0	0	0	0	0	0.00165472	0	0.00231481	0	0.00111421	0	0	0	0	0	0	0	0	0	0	0	0	0	0	0	0	0	0	0	0	0	0	0	0	0	0	0	0	0	0
k__Fungi;p__Basidiomycota;c__Agaricomycetes;o__Polyporales;f__Polyporaceae;g__Amyloporia	0	0	0	0	0	0	0	0	0	0	0	0	0	0	0	0	0	0	0	0	0	0	0	0	0	0	0	0	0.00059988	0	0	0	0	0	0	0	0	0	0	0	0	0	0	0	0	0	0	0	0
k__Fungi;p__Glomeromycota;c__unidentified;o__unidentified;f__unidentified;g__unidentified	0	0	0	0	0	0.00158228	0	0	0	0	0	0	0	0	0	0	0	0	0	0	0	0	0	0	0	0	0	0	0.00059988	0	0	0	0	0	0	0	0	0	0	0	0	0	0	0	0	0	0	0	0
k__Fungi;p__Basidiomycota;c__Agaricomycetes;o__Polyporales;f__Meripilaceae;g__Physisporinus	0	0	0	0	0	0	0	0	0	0	0	0	0	0	0	0	0	0	0	0	0	0	0	0	0	0	0	0	0	0	0	0	0	0	0	0	0	0	0	0	0	0	0	0	0	0	0	0	0
k__Fungi;p__Ascomycota;c__Leotiomycetes;o__Helotiales;f__Rutstroemiaceae;g__Scleromitrula	0	0	0	0	0	0	0	0	0	0	0	0	0	0	0	0	0	0	0	0	0	0	0	0	0	0	0	0	0	0	0	0	0	0	0	0	0	0	0.000441112	0.000586854	0	0	0.00524476	0.00339674	0	0	0.000829531	0.000127097	0
k__Fungi;p__Basidiomycota;c__Agaricomycetes;o__Boletales;f__Serpulaceae;g__Serpula	0	0	0	0	0	0	0	0	0	0	0	0	0	0	0	0	0	0	0	0	0	0	0	0	0	0	0	0	0	0	0	0	0	0	0	0	0	0	0	0	0	0	0	0	0	0	0	0	0
k__Fungi;p__Ascomycota;c__Leotiomycetes;o__Rhytismatales;f__Rhytismataceae;g__Lophodermium	0	0	0	0	0	0	0	0	0	0	0	0	0	0	0	0.000306091	0	0	0.00167131	0.00347913	0	0	0	0	0	0	0	0	0.00059988	0	0	0	0.000968523	0.000620732	0.00069869	0.000448833	0.000433839	0.000754148	0	0.000586854	0	0.00101368	0	0.000679348	0.000473261	0.00361272	0	0.000127097	0
k__Fungi;p__Basidiomycota;c__unidentified;o__unidentified;f__unidentified;g__unidentified	0	0.00116822	0	0	0.00157729	0	0	0.000854336	0	0	0	0	0	0	0	0	0	0	0	0	0	0	0	0	0	0	0	0	0	0	0	0.000833333	0.000484262	0	0	0	0	0	0	0	0	0	0	0	0	0	0	0	0
k__Fungi;p__Basidiomycota;c__Agaricomycetes;o__Cantharellales;f__unidentified;g__unidentified	0	0	0	0	0	0	0	0	0	0	0	0	0	0	0	0.000918274	0	0	0.0150418	0.00248509	0	0	0	0.000412541	0	0	0	0	0	0	0	0	0	0	0	0.000448833	0	0	0	0	0	0	0	0	0	0	0	0	0
k__Fungi;p__Ascomycota;c__Leotiomycetes;o__Erysiphales;f__Erysiphaceae;g__Golovinomyces	0	0	0	0	0	0	0	0	0	0	0	0	0	0	0	0	0	0	0	0	0	0	0	0	0	0	0	0	0	0	0	0	0	0	0	0	0	0	0	0	0.00137363	0	0	0	0	0	0	0	0
k__Fungi;p__Ascomycota;c__Leotiomycetes;o__Helotiales;f__Hyaloscyphaceae;g__Lachnellula	0	0	0	0	0	0	0	0	0	0	0	0	0	0	0	0	0	0	0	0	0	0	0	0	0	0	0	0	0	0	0	0	0	0	0.000524017	0	0	0	0	0.00293427	0.00412088	0	0.000874126	0	0.000946522	0.00144509	0	0.000381291	0
k__Fungi;p__Ascomycota;c__Saccharomycetes;o__Saccharomycetales;f__Incertae sedis;g__Debaryomyces	0	0	0	0	0	0	0	0	0	0	0	0.00167645	0	0	0	0	0	0	0	0	0	0	0	0	0	0	0	0	0	0	0	0.000833333	0	0	0	0	0.000433839	0	0	0	0	0	0	0	0	0.000722543	0	0	0
k__Fungi;p__Ascomycota;c__Sordariomycetes;o__Hypocreales;f__Clavicipitaceae;g__Metarhizium	0	0	0	0	0	0	0	0	0	0	0	0	0	0.00271003	0	0	0	0	0	0	0	0	0	0	0	0	0	0	0	0	0	0	0	0	0	0	0	0	0	0	0	0	0	0	0	0	0	0	0
k__Fungi;p__Basidiomycota;c__Agaricomycetes;o__Agaricales;f__Strophariaceae;g__Agrocybe	0	0	0	0	0	0	0	0	0	0	0	0	0	0	0	0	0	0	0	0	0	0	0	0	0	0	0	0	0	0	0	0	0	0	0	0.000224417	0	0	0.000441112	0	0	0	0	0	0	0	0	0.000127097	0
k__Fungi;p__Ascomycota;c__Sordariomycetes;o__Sordariales;f__Sordariaceae;g__Sordaria	0	0	0	0	0	0	0	0	0	0	0	0	0	0	0	0	0	0.00102775	0	0	0	0	0	0	0	0	0	0	0	0	0	0	0	0	0	0	0	0	0	0	0	0	0	0	0	0	0.000414766	0.000127097	0
k__Fungi;p__Ascomycota;c__Leotiomycetes;o__Helotiales;f__Helotiaceae;g__unidentified	0	0	0	0	0	0	0	0	0	0	0	0	0	0	0	0	0	0	0	0	0	0	0	0.000825083	0	0	0	0	0	0	0	0.000416667	0	0	0	0.000224417	0	0	0	0	0	0	0	0	0	0	0.000414766	0	0
k__Fungi;p__Ascomycota;c__Sordariomycetes;o__Sordariales;Other;Other	0	0	0	0	0	0	0	0	0	0	0	0	0	0.00203252	0	0	0	0	0	0	0	0	0	0.000412541	0	0	0	0	0	0	0	0	0	0	0	0	0	0	0	0	0	0	0	0	0	0	0	0	0
k__Fungi;p__Basidiomycota;c__Agaricomycetes;o__Atheliales;f__Atheliaceae;g__Tylospora	0	0	0	0	0	0	0	0	0	0	0	0	0	0	0	0	0	0	0	0	0	0	0	0	0	0	0	0	0	0	0	0	0	0	0	0	0	0	0	0	0	0	0	0	0	0	0	0	0
k__Fungi;p__Ascomycota;c__Sordariomycetes;o__Sordariales;f__Cephalothecaceae;g__unidentified	0	0	0	0	0	0	0	0	0.00019996	0	0	0	0	0	0	0	0	0	0	0.000497018	0	0.00491703	0.000325839	0	0	0	0.00103306	0	0.00239952	0	0	0.000416667	0	0	0	0.000448833	0	0	0	0	0	0	0	0	0	0	0	0	0
k__Fungi;p__Basidiomycota;c__Agaricomycetes;o__Russulales;f__Amylostereaceae;g__Amylostereum	0	0.00116822	0	0	0	0	0.00291121	0	0.0009998	0	0	0	0	0	0	0	0	0	0.000557103	0	0	0	0	0.00165017	0	0	0	0	0	0.000441501	0	0	0.000968523	0	0	0	0.00173536	0	0	0	0	0	0	0	0	0	0	0	0
k__Fungi;p__Basidiomycota;c__Microbotryomycetes;o__Sporidiobolales;f__Incertae sedis;Other	0	0	0	0	0	0	0	0	0	0	0	0	0	0	0	0.000612182	0	0	0	0	0	0	0	0.00123762	0	0	0	0	0	0	0	0	0.00338983	0	0	0	0	0	0	0.00117371	0	0	0	0	0.00283956	0	0.000414766	0.000127097	0.00235136
k__Fungi;p__Basidiomycota;c__Agaricomycetes;o__Hymenochaetales;f__Schizoporaceae;g__Basidioradulum	0	0	0	0	0	0	0	0	0	0	0	0	0	0	0	0	0	0	0.000557103	0	0	0	0	0	0	0	0.000688705	0	0	0	0	0	0	0.0018622	0.000349345	0	0	0	0.00132333	0	0	0	0	0	0	0	0	0	0
k__Fungi;p__Ascomycota;c__Saccharomycetes;o__Saccharomycetales;f__Lipomycetaceae;g__Lipomyces	0	0	0	0.000987167	0	0.00158228	0	0.000427168	0	0.00198413	0	0	0	0.00135501	0	0.000306091	0.000771605	0	0.00111421	0	0	0	0	0	0	0	0	0	0	0	0	0	0	0	0	0	0	0	0	0	0	0	0	0	0	0	0	0	0
k__Fungi;p__Ascomycota;c__Sordariomycetes;o__Hypocreales;f__Cordycipitaceae;g__Beauveria	0	0	0	0	0	0.00158228	0	0.000427168	0	0	0.00120048	0	0	0	0	0	0	0	0.00612813	0	0	0	0	0	0	0	0	0	0	0	0	0	0	0	0	0	0	0	0.000882223	0	0	0	0	0.000679348	0	0	0	0	0
k__Fungi;p__Basidiomycota;c__Agaricomycetes;o__Agaricales;f__Lyophyllaceae;g__Lyophyllum	0	0	0	0	0	0	0	0	0	0	0	0	0	0	0	0	0	0	0	0	0	0	0	0	0	0	0	0	0	0	0	0	0	0	0	0	0	0	0	0	0	0	0	0	0	0	0	0	0
k__Fungi;p__Ascomycota;c__Dothideomycetes;o__Pleosporales;f__Incertae sedis;g__Peyronellaea	0	0	0	0	0	0	0	0	0	0	0	0	0	0	0	0	0	0	0	0	0	0	0	0	0	0	0	0	0	0	0	0	0	0	0	0	0	0	0	0	0	0	0	0	0	0	0	0	0
k__Fungi;p__Ascomycota;c__Sordariomycetes;o__Diaporthales;f__Gnomoniaceae;g__Gnomoniopsis	0	0	0	0	0	0	0	0	0	0	0	0	0	0	0	0	0	0	0	0	0	0	0	0	0	0	0	0	0	0	0.0011325	0.00416667	0.0062954	0	0.000524017	0	0.00347072	0	0	0	0	0	0	0	0	0.000722543	0	0.000254194	0
k__Fungi;p__Ascomycota;c__Sordariomycetes;o__Xylariales;f__Xylariaceae;g__Daldinia	0	0	0	0	0	0	0	0	0	0	0	0	0	0	0	0	0	0	0	0	0	0	0	0	0	0	0	0	0	0	0	0	0	0	0	0	0	0	0	0	0	0	0	0	0	0	0	0.000254194	0
k__Fungi;p__Ascomycota;c__Dothideomycetes;o__Capnodiales;f__Incertae sedis;g__Capnobotryella	0	0	0	0	0.00630915	0	0	0	0	0	0.00240096	0	0	0	0	0	0	0	0	0	0.000841751	0	0	0	0	0	0	0	0	0	0	0	0	0	0	0	0	0	0	0	0	0	0	0	0	0	0	0	0
k__Fungi;p__Ascomycota;c__Sordariomycetes;o__Xylariales;Other;Other	0	0	0	0	0	0	0	0	0	0	0	0	0	0	0	0	0	0	0	0	0	0	0	0	0	0	0.000344353	0	0	0.000441501	0	0.000625	0.00145278	0	0.00174672	0	0	0	0	0	0	0	0	0	0	0	0	0	0
k__Fungi;p__Basidiomycota;c__Microbotryomycetes;o__Leucosporidiales;f__Leucosporidiaceae;g__Leucosporidium	0	0	0	0	0	0	0	0	0	0	0	0	0	0	0	0	0	0	0	0	0	0	0	0	0	0	0	0	0	0	0	0	0	0	0	0	0	0	0	0	0	0	0	0	0	0	0	0	0
k__Fungi;p__Basidiomycota;c__Agaricomycetes;o__Agaricales;f__Strophariaceae;g__Galerina	0	0	0	0	0	0	0	0	0	0	0	0	0	0	0	0	0	0	0	0	0	0	0	0	0	0	0	0	0	0	0	0	0	0	0	0	0	0	0	0	0	0	0	0	0	0	0	0	0
k__Fungi;p__Ascomycota;c__Incertae sedis;o__Incertae sedis;f__Incertae sedis;g__Gorgomyces	0	0	0	0	0	0	0	0	0	0	0	0	0	0	0	0	0	0	0	0.000497018	0	0	0	0	0	0	0	0	0	0	0	0	0	0	0	0	0	0	0	0	0	0	0	0	0	0	0	0	0
k__Fungi;p__Ascomycota;c__Lecanoromycetes;o__Lecanorales;f__Incertae sedis;g__Lecania	0	0	0	0	0	0	0	0.0200769	0	0	0	0	0	0	0	0	0	0	0	0	0	0	0	0	0	0	0	0	0	0	0	0	0	0	0	0	0	0	0	0	0	0	0	0	0	0	0	0	0
k__Fungi;p__Ascomycota;c__Sordariomycetes;o__Hypocreales;f__Nectriaceae;g__Volutella	0	0	0	0	0	0	0	0	0	0	0	0	0	0	0	0	0	0	0	0	0	0	0.0016292	0	0	0	0	0	0	0	0	0	0	0	0	0	0	0	0	0	0	0	0	0	0	0	0	0	0
k__Fungi;p__Ascomycota;c__Dothideomycetes;o__Pleosporales;f__Pleosporaceae;g__Pyrenophora	0	0	0	0	0	0	0	0.000427168	0	0	0	0	0	0	0	0	0.000771605	0	0	0	0	0.00122926	0	0	0	0	0	0	0	0	0	0	0	0	0	0	0	0	0	0	0	0	0	0	0	0	0	0	0
k__Fungi;p__Basidiomycota;c__Agaricostilbomycetes;o__Agaricostilbales;f__Kondoaceae;g__Kondoa	0	0	0	0	0	0	0	0.0012815	0	0	0	0	0	0.00203252	0	0	0	0	0	0	0	0	0	0	0	0	0	0	0	0	0	0.000208333	0	0	0	0	0	0	0	0	0	0	0.000874126	0	0	0	0	0.000508388	0.000671817
k__Fungi;p__Basidiomycota;c__Agaricomycetes;o__Agaricales;f__Pterulaceae;g__Aphanobasidium	0	0	0	0	0	0	0	0	0	0	0	0	0	0	0	0	0	0	0	0	0	0	0	0	0	0	0	0.000645995	0	0.000883002	0	0	0	0	0	0	0	0	0	0	0	0	0	0	0	0	0	0	0
k__Fungi;p__Basidiomycota;c__Exobasidiomycetes;o__Tilletiales;f__Tilletiaceae;g__Tilletia	0	0	0	0	0	0	0	0	0	0	0	0	0	0	0	0	0	0	0	0	0	0	0	0	0	0	0	0	0	0	0	0	0	0	0	0	0	0	0	0	0	0.000506842	0	0	0	0	0.000414766	0.000127097	0
k__Fungi;p__Ascomycota;c__Sordariomycetes;o__Hypocreales;f__Ophiocordycipitaceae;Other	0	0	0	0	0	0	0	0	0	0	0	0	0	0	0.00165472	0.000306091	0	0	0	0	0	0	0	0	0	0	0	0	0	0	0	0	0	0	0	0	0	0	0	0	0	0	0	0	0	0	0	0	0
k__Fungi;p__Basidiomycota;c__Agaricomycetes;o__Agaricales;f__Strophariaceae;g__unidentified	0	0	0	0	0	0	0	0	0	0	0	0	0	0	0	0	0	0	0	0	0	0	0	0	0	0	0	0	0	0	0	0	0	0	0	0	0	0	0	0	0	0	0	0	0	0	0	0	0
k__Fungi;p__Basidiomycota;c__Agaricomycetes;o__Russulales;f__unidentified;g__unidentified	0	0	0	0	0	0	0	0	0	0	0	0	0	0	0	0	0	0	0	0	0	0	0	0	0	0	0	0	0	0	0	0	0	0	0	0	0	0	0	0	0	0	0	0	0	0	0	0.000127097	0
k__Fungi;p__Chytridiomycota;c__Chytridiomycetes;o__Olpidiales;f__Olpidiaceae;g__Olpidium	0	0.00116822	0	0	0	0	0	0	0	0	0	0	0	0.000677507	0	0	0	0	0	0	0	0	0	0	0	0	0	0	0	0	0	0	0	0	0	0	0	0	0	0	0	0	0	0	0	0	0	0	0
k__Fungi;p__Ascomycota;c__Lecanoromycetes;o__Teloschistales;f__Teloschistaceae;g__unidentified	0	0	0	0	0	0	0	0	0	0	0	0	0	0	0	0.000306091	0.000771605	0	0	0	0	0	0	0	0	0	0	0	0	0	0	0	0.000484262	0	0	0	0	0.0015083	0	0	0	0	0	0	0	0	0	0.000127097	0
k__Fungi;p__Ascomycota;c__Sordariomycetes;o__Xylariales;f__unidentified;g__unidentified	0	0	0	0	0	0	0	0	0	0	0	0	0	0	0	0	0	0	0	0	0	0	0	0	0	0	0	0	0	0	0	0	0	0	0	0	0	0	0	0	0	0	0	0	0	0	0	0	0
k__Fungi;p__Ascomycota;c__Dothideomycetes;o__Capnodiales;f__Mycosphaerellaceae;g__Cercospora	0	0	0	0	0	0	0	0	0.00039992	0	0	0	0	0.000677507	0	0	0	0	0	0	0	0.00122926	0	0	0	0	0	0	0	0	0	0	0	0	0	0	0	0	0	0	0	0	0	0	0	0	0	0	0
k__Fungi;p__Basidiomycota;c__Exobasidiomycetes;o__Exobasidiales;f__Exobasidiaceae;g__Exobasidium	0	0	0	0.000987167	0	0	0	0.000854336	0	0	0	0	0	0	0	0	0	0	0	0.000994036	0	0	0	0	0	0	0	0	0	0	0	0	0	0	0	0	0.000433839	0.0015083	0	0	0	0	0	0	0	0	0	0	0
k__Fungi;p__Basidiomycota;c__Exobasidiomycetes;Other;Other;Other	0	0	0	0	0	0	0	0	0	0	0	0	0	0	0	0	0	0	0	0	0	0	0	0	0	0	0	0	0	0	0	0	0	0	0	0	0	0	0	0	0	0	0	0	0	0	0	0	0
k__Fungi;p__Basidiomycota;c__Agaricomycetes;o__Polyporales;f__Polyporaceae;g__Datronia	0	0	0	0	0	0	0	0	0	0	0	0	0	0.000677507	0.000551572	0.000306091	0.000771605	0.00102775	0.00111421	0	0	0	0	0	0	0	0	0	0	0	0	0.000208333	0	0	0	0	0	0	0.000882223	0	0	0	0	0	0	0	0	0.000254194	0
k__Fungi;p__Basidiomycota;c__Agaricomycetes;o__Agaricales;f__Psathyrellaceae;g__Lacrymaria	0	0	0	0	0	0	0	0	0	0	0	0	0	0	0	0	0	0	0	0	0	0	0	0	0	0	0	0	0	0	0	0	0	0	0	0	0	0	0	0	0	0	0	0	0	0	0	0	0
k__Fungi;p__Basidiomycota;c__Agaricomycetes;o__Agaricales;f__Tricholomataceae;g__Infundibulicybe	0	0	0	0	0	0	0	0	0	0	0	0	0	0	0	0	0	0	0	0	0	0	0	0	0	0	0	0	0	0	0	0	0	0	0	0	0	0	0	0	0	0	0	0	0	0	0	0	0
k__Fungi;p__Basidiomycota;c__Agaricomycetes;o__Hymenochaetales;f__Hymenochaetaceae;g__Mensularia	0	0	0	0	0	0	0	0	0	0	0	0	0	0	0	0	0	0	0	0	0	0	0	0	0	0	0	0	0	0	0	0	0	0	0	0	0	0	0	0	0	0	0	0	0	0	0	0	0
k__Fungi;p__Ascomycota;c__Sordariomycetes;o__Chaetosphaeriales;f__Chaetosphaeriaceae;g__Chaetosphaeria	0	0	0	0	0	0	0	0	0	0	0	0	0	0	0	0	0	0	0	0	0	0	0	0	0.00108932	0	0	0	0.00059988	0	0	0	0	0	0	0	0	0	0	0	0	0	0	0	0	0	0.000829531	0	0
k__Fungi;p__Ascomycota;c__Sordariomycetes;o__Hypocreales;f__Cordycipitaceae;g__Lecanicillium	0	0	0	0	0	0	0	0	0	0	0	0	0	0	0	0	0	0	0	0.000994036	0	0	0	0.000412541	0	0	0	0	0	0	0	0	0	0	0	0	0	0	0	0	0	0	0	0	0	0	0	0	0
k__Fungi;p__Basidiomycota;c__Agaricomycetes;o__Auriculariales;f__unidentified;g__unidentified	0	0	0	0	0	0	0	0	0.00039992	0	0	0	0	0	0.00110314	0	0	0	0	0	0	0	0	0	0	0	0	0	0.00059988	0	0	0.000208333	0	0	0.000174672	0	0	0	0.000441112	0	0	0	0.000874126	0	0.000473261	0	0.000829531	0.000381291	0
k__Fungi;p__Basidiomycota;c__Agaricomycetes;o__Sebacinales;f__Sebacinaceae;g__unidentified	0	0	0	0	0	0	0	0	0	0	0	0	0	0	0	0	0	0	0	0	0	0	0	0	0	0	0	0	0	0	0	0	0	0	0	0	0	0	0	0	0	0	0	0	0	0	0	0	0
k__Fungi;p__Ascomycota;c__Sordariomycetes;o__Trichosphaeriales;f__Incertae sedis;g__unidentified	0	0	0	0	0	0	0	0	0	0	0	0	0	0	0	0	0	0	0	0	0	0	0	0	0	0	0	0	0	0	0	0	0	0	0	0	0	0	0	0	0	0	0	0	0	0	0	0	0
k__Fungi;p__Ascomycota;c__Incertae sedis;o__Incertae sedis;f__Incertae sedis;g__Chaetosphaeronema	0	0	0	0	0	0	0	0	0	0.00132275	0	0	0	0	0	0	0	0	0	0	0	0	0	0	0	0	0.000344353	0	0	0	0	0.000833333	0.000968523	0	0	0	0	0	0	0	0	0	0	0	0	0.000722543	0	0	0
k__Fungi;p__Ascomycota;c__Sordariomycetes;o__Incertae sedis;f__Plectosphaerellaceae;g__Verticillium	0	0	0	0	0	0	0	0	0	0	0	0	0	0	0	0	0	0	0	0	0	0	0	0	0	0.00318725	0	0	0	0	0	0	0	0	0	0	0	0	0	0	0	0	0	0	0	0	0	0	0
k__Fungi;p__Ascomycota;c__Eurotiomycetes;o__Verrucariales;f__Verrucariaceae;g__unidentified	0	0	0	0	0	0	0	0	0	0	0	0	0	0.000677507	0	0	0	0	0	0	0	0	0.000651678	0	0	0	0	0.000645995	0	0	0	0	0	0	0	0	0	0	0	0	0	0	0	0	0	0	0	0	0
k__Fungi;p__Basidiomycota;c__Agaricomycetes;o__Trechisporales;f__Hydnodontaceae;g__Sistotremastrum	0	0	0	0	0	0	0	0	0	0	0	0	0	0	0	0	0	0	0	0	0	0	0.000325839	0	0	0	0.000344353	0	0.00059988	0	0	0	0	0	0	0	0.000433839	0	0	0	0	0	0.00174825	0	0	0	0	0	0
k__Fungi;p__Ascomycota;c__Dothideomycetes;o__Capnodiales;f__Mycosphaerellaceae;g__Ramularia	0	0	0	0	0	0	0	0	0	0	0	0	0	0	0	0.000612182	0	0	0	0.000497018	0	0	0	0.00288779	0	0	0	0	0	0.00220751	0	0	0	0	0	0	0	0	0	0	0	0	0	0	0	0	0	0	0
k__Fungi;p__Ascomycota;c__Sordariomycetes;o__Xylariales;f__Amphisphaeriaceae;g__Monochaetia	0	0	0	0	0	0	0	0	0	0	0	0	0	0	0	0	0	0	0	0	0	0	0	0	0	0	0	0.000645995	0.00059988	0.000441501	0	0.000208333	0.000484262	0	0.000174672	0.000224417	0	0	0	0	0	0	0	0	0.000473261	0	0.000414766	0.000127097	0.00100773
k__Fungi;p__Basidiomycota;c__Agaricomycetes;o__Polyporales;f__Phanerochaetaceae;g__Hyphodermella	0	0	0	0	0	0	0	0	0	0	0	0	0	0	0	0	0	0	0	0	0	0	0.000325839	0	0	0	0	0	0	0	0	0	0	0	0.000174672	0	0	0.0015083	0	0	0	0	0	0	0	0	0.000414766	0.000254194	0
k__Fungi;p__Basidiomycota;c__Tremellomycetes;o__Tremellales;f__unidentified;g__unidentified	0	0	0	0	0	0	0	0	0.00019996	0	0	0	0	0	0	0	0	0	0	0	0	0	0	0	0	0	0	0	0.00119976	0	0	0	0	0	0	0	0	0	0	0.00117371	0.00137363	0	0	0	0	0	0	0	0
k__Fungi;p__Ascomycota;c__Leotiomycetes;o__Helotiales;f__Vibrisseaceae;g__Vibrissea	0	0	0	0	0	0	0	0	0	0	0	0	0	0	0	0	0	0	0	0	0	0	0	0	0	0.000796813	0	0	0	0	0	0	0	0	0	0	0	0	0	0	0	0	0	0	0	0	0	0.000127097	0.000335909
k__Fungi;p__Ascomycota;c__Sordariomycetes;o__Hypocreales;f__Nectriaceae;g__Cylindrium	0	0	0	0	0	0	0	0	0	0	0	0	0	0	0	0	0	0	0	0	0	0	0	0	0	0	0	0	0	0	0	0.0104167	0.000484262	0	0.000174672	0	0.00347072	0	0	0	0	0	0	0	0	0	0	0.000254194	0
k__Fungi;p__Ascomycota;c__Sordariomycetes;o__Incertae sedis;f__Apiosporaceae;g__Arthrinium	0	0	0	0	0	0	0	0	0	0	0	0	0	0	0	0	0	0	0	0.000497018	0	0	0	0	0	0.000796813	0	0	0	0	0	0	0	0	0	0	0	0	0	0	0	0	0	0	0	0	0	0	0
k__Fungi;p__Basidiomycota;c__Agaricomycetes;o__Agaricales;f__Niaceae;Other	0	0	0	0	0	0	0	0	0	0	0	0	0	0	0.000551572	0	0	0	0	0	0	0	0	0	0	0	0	0	0	0	0	0	0	0	0	0	0	0	0	0	0	0	0	0	0	0	0	0	0
k__Fungi;p__Ascomycota;c__Sordariomycetes;o__Diaporthales;f__Diaporthaceae;Other	0	0	0	0	0	0	0	0	0	0	0	0	0	0	0.00441258	0	0	0	0	0	0	0	0	0	0	0	0	0	0	0	0	0.000208333	0	0	0	0	0	0	0	0.00117371	0	0	0	0	0	0	0	0	0
k__Fungi;p__Ascomycota;c__Leotiomycetes;o__Helotiales;f__Helotiaceae;g__Articulospora	0	0.00233645	0	0	0	0	0	0	0	0	0	0	0	0	0	0	0	0	0	0	0.00757576	0	0	0	0	0	0	0	0	0	0	0	0	0	0	0	0	0	0	0	0	0	0	0	0	0	0	0	0
k__Fungi;p__Glomeromycota;c__Glomeromycetes;o__Glomerales;f__Glomeraceae;g__Glomus	0	0	0.00136333	0	0	0.00316456	0	0	0	0	0	0	0.00212089	0.000677507	0	0	0	0	0	0	0	0	0	0	0	0	0	0	0	0	0	0	0	0	0	0	0	0	0	0	0	0	0	0	0	0	0	0	0
k__Fungi;p__Ascomycota;c__Dothideomycetes;o__Dothideales;f__Dothioraceae;Other	0	0	0	0	0	0	0	0.000854336	0	0	0	0	0	0	0	0	0	0	0	0	0	0	0	0	0	0	0.000688705	0	0.00059988	0	0	0.000416667	0	0	0	0	0	0	0	0	0	0	0	0	0	0	0	0.000254194	0.00235136
k__Fungi;p__Basidiomycota;c__Agaricomycetes;o__Agaricales;f__Agaricaceae;g__Agaricus	0	0	0	0	0	0	0	0	0	0	0	0	0	0	0	0	0	0	0	0	0	0	0	0	0	0	0	0	0	0	0	0	0	0	0	0	0	0	0	0	0	0	0	0	0	0	0	0	0
k__Fungi;p__Ascomycota;c__Dothideomycetes;o__Pleosporales;f__Phaeosphaeriaceae;g__Eudarluca	0	0	0	0	0	0	0	0	0	0	0	0	0	0	0	0	0	0	0	0	0	0	0	0	0	0	0	0	0	0	0	0.000416667	0	0	0	0	0.000433839	0	0	0	0	0	0	0	0.0023663	0	0	0	0
k__Fungi;p__Basidiomycota;c__Agaricomycetes;o__Agaricales;f__Tricholomataceae;Other	0	0	0	0	0	0	0	0	0	0	0	0	0	0	0	0	0	0	0	0	0	0	0	0	0	0	0	0	0	0	0	0	0	0	0	0	0	0	0	0	0	0	0	0	0	0	0	0	0
k__Fungi;p__Basidiomycota;c__Cystobasidiomycetes;o__Cystobasidiales;f__Cystobasidiaceae;g__Occultifur	0	0	0	0	0	0	0	0	0	0	0	0	0	0	0	0	0	0	0	0	0	0	0	0	0	0	0	0	0	0	0	0	0	0	0	0	0	0	0	0	0	0	0	0	0	0	0	0	0
k__Fungi;p__Ascomycota;c__Sordariomycetes;o__Xylariales;f__Xylariaceae;Other	0	0	0	0	0	0	0	0.000854336	0	0	0	0	0	0	0	0	0	0	0	0	0	0	0	0	0	0.000796813	0	0	0	0	0	0	0.00193705	0.00124146	0	0	0	0	0	0	0	0	0	0	0	0	0	0	0
k__Fungi;p__Basidiomycota;c__Agaricomycetes;o__Agaricales;f__Psathyrellaceae;g__Parasola	0	0	0	0	0	0	0	0	0	0	0	0	0	0	0	0	0	0	0	0	0	0	0	0	0	0	0	0	0	0	0	0	0	0	0	0	0	0	0	0	0	0	0	0	0	0	0	0	0
k__Fungi;p__Ascomycota;c__Eurotiomycetes;o__Ascosphaerales;f__Ascosphaeraceae;g__Ascosphaera	0	0	0	0	0	0	0	0	0	0	0	0	0	0	0	0	0	0	0.00222841	0	0	0	0	0	0	0	0	0	0	0	0	0	0	0	0	0	0	0	0	0	0	0	0	0	0	0	0	0	0
k__Fungi;p__Basidiomycota;c__Pucciniomycetes;o__Pucciniales;f__Pucciniastraceae;g__Melampsoridium	0	0	0	0	0	0	0	0	0	0	0	0	0	0	0	0	0	0	0	0	0	0	0	0	0	0	0	0	0	0	0	0	0	0	0	0	0	0	0	0	0	0	0	0	0	0	0	0	0
k__Fungi;p__Ascomycota;c__Lecanoromycetes;o__Lecanorales;f__Parmeliaceae;g__Melanelixia	0	0	0	0	0.00157729	0	0	0	0	0	0	0	0	0	0	0	0	0	0	0	0	0	0	0	0	0	0	0	0	0	0	0	0	0	0	0	0	0	0	0	0	0	0	0	0	0	0	0	0
k__Fungi;p__Ascomycota;c__Leotiomycetes;o__Helotiales;f__Incertae sedis;g__Rhynchosporium	0	0	0	0	0	0	0	0	0	0	0	0	0	0	0	0	0	0	0	0	0	0	0	0	0	0	0	0	0	0	0	0	0	0	0	0	0	0	0	0	0	0	0	0	0	0	0	0	0
k__Fungi;p__Ascomycota;c__Dothideomycetes;o__Incertae sedis;f__Myxotrichaceae;g__Oidiodendron	0	0	0	0.0029615	0	0	0	0	0	0	0	0	0	0	0	0.000918274	0	0	0	0.000994036	0	0	0	0	0	0	0	0	0	0	0	0	0	0	0	0	0	0	0	0	0	0	0	0	0	0	0	0	0
k__Fungi;p__Basidiomycota;c__Agaricomycetes;o__Agaricales;f__Pluteaceae;g__Pluteus	0	0	0	0	0	0	0	0	0	0	0	0	0	0	0	0	0	0	0	0	0	0	0	0	0	0	0	0	0	0	0	0	0	0	0	0	0	0	0	0	0	0	0	0	0	0	0	0	0
k__Fungi;p__Ascomycota;c__Sordariomycetes;o__Hypocreales;f__unidentified;g__unidentified	0	0	0	0	0	0	0	0	0	0	0	0	0	0	0.00551572	0	0	0	0	0	0	0	0	0	0	0	0	0	0	0	0	0	0	0	0	0	0	0	0	0	0	0	0	0	0	0	0	0	0
k__Fungi;p__Basidiomycota;c__Agaricomycetes;o__Polyporales;f__Meripilaceae;g__Meripilus	0	0	0	0	0	0	0	0	0	0	0	0	0	0	0	0	0	0	0	0	0	0	0	0	0	0	0	0	0	0	0	0	0	0	0	0	0	0	0	0	0	0	0	0	0	0	0	0	0
k__Fungi;p__Basidiomycota;c__Agaricomycetes;o__Atheliales;f__unidentified;g__unidentified	0	0	0	0	0	0	0	0	0	0	0	0	0	0	0	0	0	0	0	0	0	0	0	0	0	0	0	0	0	0	0	0	0	0	0.000174672	0.000224417	0.000433839	0	0	0	0	0	0.000874126	0	0.00189304	0.00289017	0	0.000508388	0.00100773
k__Fungi;p__Ascomycota;c__Dothideomycetes;o__Capnodiales;f__Incertae sedis;g__Phaeotheca	0	0	0	0	0	0	0	0	0	0	0	0	0	0.000677507	0.00441258	0	0	0	0	0.00198807	0	0	0	0	0	0	0	0	0	0	0	0	0	0	0	0	0	0	0	0	0	0	0	0	0	0	0	0	0
k__Fungi;p__Glomeromycota;c__Glomeromycetes;o__Paraglomerales;f__unidentified;g__unidentified	0	0	0	0	0	0	0	0.000427168	0	0	0	0.000838223	0	0	0	0.000612182	0	0	0	0	0.000841751	0	0	0.000412541	0	0	0.000344353	0	0	0	0	0	0	0	0	0	0	0	0	0	0	0	0	0	0	0	0	0	0
k__Fungi;p__Ascomycota;c__Lecanoromycetes;o__Lecanorales;f__Stereocaulaceae;g__Lepraria	0	0	0	0	0	0	0	0	0	0	0	0	0	0	0	0	0	0	0	0	0	0	0	0	0	0	0	0	0	0	0	0	0	0	0	0	0	0	0	0	0	0	0	0	0	0	0	0	0
k__Fungi;p__Ascomycota;c__Dothideomycetes;o__Dothideales;Other;Other	0	0	0	0	0	0	0	0.000427168	0	0	0	0	0	0	0	0	0	0	0	0.000497018	0	0	0	0	0	0	0.000344353	0	0	0	0	0	0	0	0	0.000224417	0	0.00226244	0	0	0.00137363	0	0	0	0	0	0	0.000127097	0.000671817
k__Fungi;p__Ascomycota;c__Sordariomycetes;o__Xylariales;f__Incertae sedis;g__Microdochium	0	0	0	0	0	0	0	0	0	0	0	0	0	0	0	0	0	0	0	0	0	0	0	0	0	0	0	0	0	0	0	0	0	0	0	0	0	0	0	0	0	0	0	0	0	0	0	0	0
k__Fungi;p__Ascomycota;c__Dothideomycetes;o__Capnodiales;f__Mycosphaerellaceae;g__Septoria	0	0	0	0	0	0	0	0	0	0	0	0	0	0	0	0	0	0	0	0	0	0	0	0	0	0	0	0	0	0	0	0	0	0	0	0	0	0	0	0	0	0	0	0	0	0	0	0	0
k__Fungi;p__Basidiomycota;c__Agaricomycetes;o__Agaricales;f__Psathyrellaceae;Other	0	0	0	0	0	0	0	0	0	0	0	0	0	0	0	0	0	0	0	0	0	0	0	0	0	0	0	0	0	0	0	0	0	0	0	0	0	0	0	0	0	0	0	0	0	0	0	0	0
k__Fungi;p__Basidiomycota;c__Agaricomycetes;o__Agaricales;f__Agaricaceae;Other	0	0	0	0	0	0	0	0	0	0	0	0	0	0	0	0	0	0	0	0	0	0	0	0	0	0	0	0	0	0	0	0	0	0	0	0	0	0	0	0	0	0	0	0	0	0	0	0	0
k__Fungi;p__Basidiomycota;c__Exobasidiomycetes;o__unidentified;f__unidentified;g__unidentified	0	0	0	0	0	0	0	0	0	0	0	0	0	0	0	0	0	0	0	0	0	0	0	0	0	0	0	0	0	0	0	0	0	0	0	0	0	0	0	0	0	0.000506842	0	0.00203804	0	0.00144509	0.000414766	0.000635486	0
k__Fungi;p__Ascomycota;c__Leotiomycetes;o__Rhytismatales;f__Rhytismataceae;g__unidentified	0	0	0.00136333	0.000987167	0	0	0	0.000427168	0	0	0	0	0	0	0	0.000918274	0	0	0	0	0	0	0	0	0	0	0	0.000645995	0	0	0	0	0	0	0	0	0	0	0	0	0	0	0	0	0	0	0	0	0
k__Fungi;p__Ascomycota;c__Lecanoromycetes;o__Candelariales;f__Candelariaceae;g__Candelariella	0	0	0	0	0	0	0	0	0	0	0	0	0	0	0	0	0	0	0	0	0	0	0	0	0	0	0	0	0	0	0	0	0	0	0	0	0	0	0	0	0	0	0	0	0	0	0	0	0
k__Fungi;p__Basidiomycota;c__Agaricomycetes;o__Agaricales;f__Marasmiaceae;g__Marasmius	0	0	0	0	0	0	0	0	0	0	0	0	0	0	0	0	0	0	0	0	0	0	0	0	0	0	0	0	0	0	0	0	0	0	0	0	0.000433839	0	0	0	0	0	0	0	0	0	0	0	0
k__Fungi;p__Ascomycota;c__Sordariomycetes;o__Xylariales;f__Amphisphaeriaceae;g__Pestalotiopsis	0	0	0	0	0	0	0	0	0.0009998	0	0	0	0	0	0.000551572	0	0	0	0	0.000497018	0	0	0	0	0	0	0	0	0	0	0	0	0	0.00124146	0	0	0	0	0	0	0	0	0	0	0	0	0	0	0.000335909
k__Fungi;p__Basidiomycota;c__Agaricomycetes;o__Hymenochaetales;f__Hymenochaetaceae;g__Tubulicrinis	0	0	0	0	0	0	0	0	0	0	0	0	0	0	0	0	0	0	0.000557103	0	0	0.000614628	0	0	0	0	0	0	0.00059988	0	0	0	0	0	0.000174672	0	0	0	0	0	0	0	0	0	0	0	0	0.000127097	0.000335909
k__Fungi;p__Ascomycota;c__Sordariomycetes;o__Xylariales;f__Hyponectriaceae;g__Physalospora	0	0	0	0	0	0	0	0	0	0	0	0	0	0	0	0.000612182	0	0	0	0	0	0	0	0	0	0	0	0	0	0	0.00566251	0.000416667	0	0	0	0	0	0	0	0	0	0	0	0	0	0	0	0	0
k__Fungi;p__Basidiomycota;c__Agaricomycetes;o__Agaricales;f__Tricholomataceae;g__Melanoleuca	0	0	0	0	0	0	0	0	0	0	0	0	0	0	0	0	0	0	0	0	0	0	0	0	0	0	0	0	0	0	0	0	0	0	0	0	0	0	0	0	0	0	0	0	0	0	0	0	0
k__Fungi;p__Basidiomycota;c__Agaricomycetes;o__Agaricales;f__Inocybaceae;g__Inocybe	0	0	0	0	0	0	0	0	0	0	0	0	0	0	0	0	0	0	0	0	0	0	0	0	0	0	0	0	0	0	0	0	0	0	0	0	0	0	0	0	0	0	0	0	0	0	0	0	0
k__Fungi;p__Ascomycota;c__Sordariomycetes;o__Hypocreales;f__Nectriaceae;g__Fusarium	0	0	0	0	0	0	0	0	0	0	0	0	0	0	0	0	0	0	0	0	0	0	0	0	0	0	0	0	0	0	0	0	0	0	0	0	0	0	0.00176445	0	0	0	0	0	0	0	0	0	0
k__Fungi;p__Ascomycota;c__Leotiomycetes;o__Helotiales;f__Vibrisseaceae;g__Phialocephala	0	0	0	0	0	0	0	0	0	0	0	0	0	0	0.000551572	0	0	0.00102775	0	0	0	0	0	0	0	0	0	0	0.00059988	0	0	0	0	0	0	0	0	0	0	0	0	0	0	0	0	0	0	0	0
k__Fungi;p__Ascomycota;c__Sordariomycetes;o__Xylariales;f__Xylariaceae;g__Nemania	0	0	0	0	0	0	0	0	0.00039992	0	0	0	0	0	0	0.000918274	0	0	0	0	0	0	0	0	0	0	0	0	0	0	0	0	0	0	0	0	0	0	0	0	0	0	0	0	0	0	0	0	0
k__Fungi;p__Ascomycota;c__Sordariomycetes;o__Diaporthales;f__Valsaceae;Other	0	0	0	0	0	0	0	0	0	0	0	0	0	0	0.00110314	0.000306091	0	0	0	0	0	0	0	0	0	0	0	0	0	0	0	0	0	0	0	0	0	0	0	0	0	0	0	0	0	0	0	0	0
k__Fungi;p__Ascomycota;c__Dothideomycetes;o__Pleosporales;f__Pleomassariaceae;g__Prosthemium	0	0	0	0	0	0	0	0	0	0	0	0	0	0	0	0	0	0	0	0	0	0	0	0	0	0	0	0	0	0	0	0	0	0	0.000349345	0	0	0	0	0	0	0	0	0	0	0	0	0	0
k__Fungi;p__Ascomycota;c__Leotiomycetes;o__unidentified;f__unidentified;g__unidentified	0	0	0	0	0	0	0	0	0	0	0	0	0	0	0	0	0.000771605	0	0	0	0	0	0.000977517	0	0	0	0.000688705	0	0	0	0	0	0	0	0	0	0	0	0	0	0	0	0	0	0	0	0	0	0
k__Fungi;p__Ascomycota;c__Eurotiomycetes;o__Onygenales;f__Onygenaceae;g__unidentified	0	0	0	0	0	0	0	0	0	0	0	0	0	0	0	0	0	0	0	0	0	0	0	0	0	0	0	0	0	0	0	0	0	0	0	0	0	0	0	0	0	0	0	0	0	0	0	0	0
k__Fungi;p__Ascomycota;c__Sordariomycetes;o__Incertae sedis;f__Magnaporthaceae;Other	0	0	0	0	0	0	0	0	0	0	0	0	0	0	0	0	0	0	0	0	0	0	0	0	0	0	0	0	0	0	0	0	0	0	0	0	0	0	0	0	0	0	0	0	0	0	0	0	0
k__Fungi;p__Ascomycota;c__Incertae sedis;o__Incertae sedis;f__Incertae sedis;g__Hansfordia	0	0	0	0	0	0	0	0	0	0	0	0	0	0	0	0	0	0	0	0	0	0	0	0	0	0	0	0	0	0	0	0	0	0	0	0	0	0	0	0	0	0	0	0	0	0	0	0	0
k__Fungi;p__Ascomycota;c__Sordariomycetes;o__Xylariales;f__Xylariaceae;g__Rosellinia	0	0	0	0	0	0	0	0	0	0	0	0	0	0	0	0	0	0	0	0.000497018	0	0	0	0	0	0	0	0	0	0	0	0	0	0	0	0	0	0	0	0	0	0	0	0	0	0	0	0	0
k__Fungi;p__Ascomycota;c__Pezizomycetes;o__Pezizales;Other;Other	0	0	0	0	0	0	0	0	0	0	0	0	0	0	0	0	0.00231481	0.00102775	0	0.000994036	0	0	0	0	0	0	0	0	0	0	0	0	0	0	0	0	0	0	0	0	0	0	0	0	0	0	0	0	0
k__Fungi;p__Basidiomycota;c__Incertae sedis;o__Malasseziales;f__unidentified;g__unidentified	0	0	0	0	0	0	0	0	0	0	0	0	0	0	0	0	0	0.0020555	0	0	0	0	0	0	0	0	0	0	0	0	0	0	0	0	0	0	0	0	0.000882223	0	0	0	0	0.00271739	0	0	0	0	0
k__Fungi;p__Basidiomycota;c__Tremellomycetes;o__Cystofilobasidiales;Other;Other	0	0	0	0	0	0	0	0	0	0	0	0	0	0	0	0	0	0	0	0	0	0	0	0	0	0	0	0	0	0	0	0	0	0	0	0	0	0	0	0	0	0	0	0	0	0	0	0	0
k__Fungi;p__Ascomycota;c__Sordariomycetes;o__Hypocreales;f__Bionectriaceae;Other	0	0	0	0	0	0	0	0	0	0	0	0	0	0	0	0	0	0	0	0	0	0	0	0	0	0	0	0	0	0	0	0	0	0	0	0	0	0	0	0	0	0	0	0	0	0	0	0	0
k__Fungi;p__Ascomycota;c__Lecanoromycetes;o__Teloschistales;f__Teloschistaceae;Other	0	0	0	0	0	0	0	0	0	0.00992063	0	0	0	0	0	0	0	0	0	0	0	0	0	0	0	0	0	0	0	0	0	0	0	0	0	0	0	0	0	0	0	0	0	0	0	0	0	0	0
k__Fungi;p__Ascomycota;c__Dothideomycetes;o__Pleosporales;f__Phaeosphaeriaceae;g__Sclerostagonospora	0	0	0	0	0	0	0	0	0	0	0	0	0	0	0	0	0	0	0	0	0	0	0	0	0	0	0	0	0	0.000883002	0	0	0	0	0	0	0.000433839	0	0	0.000586854	0	0	0	0	0	0	0	0.000381291	0
k__Fungi;p__Ascomycota;c__Dothideomycetes;o__Capnodiales;f__Capnodiaceae;g__Capnodium	0	0	0	0	0	0	0	0	0	0	0	0	0	0	0	0	0	0	0	0	0	0	0	0	0	0	0	0	0	0	0	0	0	0	0	0	0	0	0	0	0	0	0	0	0	0	0	0	0
k__Fungi;p__Ascomycota;c__Sordariomycetes;o__Hypocreales;f__Clavicipitaceae;Other	0	0	0	0	0	0	0	0	0	0	0	0	0	0	0	0	0	0	0	0	0	0	0	0	0	0.000796813	0	0	0	0	0	0	0	0	0	0	0	0	0	0	0	0	0	0	0	0	0	0	0
k__Fungi;p__Ascomycota;c__Sordariomycetes;o__Hypocreales;f__Hypocreaceae;g__Hypocrea	0	0	0	0	0	0	0	0	0	0	0	0	0	0	0	0	0	0	0	0	0	0	0	0	0	0	0	0	0	0	0	0	0	0	0	0	0	0	0	0	0	0	0	0	0	0	0	0	0
k__Fungi;p__Ascomycota;c__Incertae sedis;o__Incertae sedis;f__Incertae sedis;g__Phaeoisaria	0	0	0	0	0	0	0	0	0	0	0	0	0	0	0	0	0	0	0	0	0	0	0	0	0	0	0	0	0	0	0	0	0	0	0	0	0	0	0	0	0	0	0	0	0	0	0	0	0
k__Fungi;p__Ascomycota;c__Sordariomycetes;o__Microascales;f__Halosphaeriaceae;g__unidentified	0	0	0	0	0	0	0	0	0	0	0	0	0	0	0	0	0	0	0	0	0	0	0	0	0	0.00239044	0	0	0	0	0	0	0	0	0	0	0	0	0	0	0.00274725	0	0.000874126	0.0013587	0	0	0	0	0
k__Fungi;p__Ascomycota;c__Sordariomycetes;o__Microascales;f__unidentified;g__unidentified	0	0	0	0	0	0	0	0	0	0	0	0	0	0	0	0	0	0	0	0	0	0	0	0	0	0	0	0	0	0	0	0	0	0	0	0	0	0	0	0	0	0	0	0	0	0	0	0	0
k__Fungi;p__Ascomycota;c__Sordariomycetes;o__Incertae sedis;f__Incertae sedis;g__Pleurotheciella	0	0	0	0	0	0	0	0	0	0	0	0	0	0	0	0	0	0	0	0.000994036	0.000841751	0	0	0	0	0	0	0	0	0.000441501	0	0	0	0	0	0	0	0	0	0	0	0	0	0	0	0	0	0	0
k__Fungi;p__Basidiomycota;c__Agaricomycetes;o__Russulales;f__Auriscalpiaceae;g__Auriscalpium	0	0	0	0	0	0	0	0	0	0	0	0	0	0	0	0.000612182	0	0	0.00111421	0	0	0	0	0	0	0	0.000344353	0.00193798	0.00119976	0.000441501	0	0	0	0	0	0	0	0	0.000882223	0	0	0	0	0.0013587	0	0	0	0	0
k__Fungi;p__Ascomycota;c__Leotiomycetes;o__Helotiales;f__Sclerotiniaceae;g__Monilinia	0	0	0	0	0	0	0	0	0	0	0	0	0	0	0	0	0.000771605	0	0	0	0	0	0	0.00288779	0	0	0	0	0	0	0	0	0	0	0	0	0	0	0	0	0	0	0	0	0	0	0	0	0
k__Fungi;p__Ascomycota;c__Eurotiomycetes;o__Eurotiales;f__Trichocomaceae;g__Eupenicillium	0	0	0	0	0	0	0	0.00213584	0	0	0	0	0	0	0	0	0	0	0	0	0	0	0	0	0	0	0	0	0	0	0	0	0	0	0	0	0	0	0	0	0	0	0	0	0	0	0	0	0
k__Fungi;p__Ascomycota;c__Sordariomycetes;o__Chaetosphaeriales;f__Chaetosphaeriaceae;g__Menispora	0	0	0	0	0	0	0	0	0	0	0	0	0	0	0	0	0	0	0	0	0	0	0	0.000412541	0	0	0.000344353	0	0	0.0013245	0	0	0	0	0	0	0	0	0	0	0	0	0	0	0	0	0	0	0.00100773
k__Fungi;p__Basidiomycota;c__Agaricomycetes;o__Hymenochaetales;f__Hymenochaetaceae;g__Pseudochaete	0	0	0	0	0	0	0	0	0	0	0	0	0	0	0	0	0	0	0	0	0	0	0	0	0	0	0	0	0	0	0	0	0	0	0	0	0	0	0	0	0	0	0	0	0	0	0	0	0
k__Fungi;p__Glomeromycota;c__Glomeromycetes;o__Diversisporales;Other;Other	0	0	0	0	0	0	0	0	0	0	0	0	0	0	0	0	0	0	0	0.00198807	0	0	0	0	0	0	0	0	0	0	0	0	0	0	0	0	0	0	0	0	0	0	0	0	0	0	0	0	0
k__Fungi;p__Basidiomycota;c__Agaricomycetes;o__Polyporales;f__Fomitopsidaceae;g__Fibroporia	0	0	0	0	0	0	0	0	0	0	0	0	0	0	0	0	0	0	0	0	0	0	0	0	0	0	0	0	0	0	0	0	0	0	0	0	0	0	0.000882223	0	0	0	0	0	0	0	0	0	0
k__Fungi;p__Basidiomycota;c__Agaricomycetes;o__Agaricales;f__Marasmiaceae;g__Sarcomyxa	0	0	0	0	0	0	0	0	0	0	0	0	0	0	0	0	0	0	0	0	0	0	0	0	0	0	0	0	0	0	0	0	0	0	0	0	0	0	0	0	0	0	0	0	0	0	0	0	0
k__Fungi;p__Ascomycota;c__Leotiomycetes;o__Rhytismatales;f__Rhytismataceae;g__Rhytisma	0	0	0	0	0	0	0	0.0012815	0	0	0	0	0	0	0	0	0	0	0	0	0	0	0	0	0	0	0	0	0	0	0	0	0	0	0	0	0	0	0	0	0	0	0	0	0	0	0	0	0
k__Fungi;p__Ascomycota;c__Sordariomycetes;o__Hypocreales;f__Cordycipitaceae;Other	0	0	0	0	0	0	0	0	0	0	0	0	0	0	0	0	0	0	0	0	0	0	0	0	0	0	0	0	0	0	0	0.000625	0	0	0	0	0	0	0.000441112	0	0	0	0	0	0	0	0	0	0
k__Fungi;p__Ascomycota;c__Leotiomycetes;o__Helotiales;f__Dermateaceae;Other	0	0	0	0	0	0	0	0	0	0	0	0	0	0	0	0	0	0	0	0.000497018	0	0	0	0	0	0	0	0	0	0	0	0	0	0	0	0	0	0	0	0	0	0	0	0	0	0	0	0	0
k__Fungi;p__Ascomycota;c__Dothideomycetes;o__Pleosporales;f__Pleosporaceae;g__Chalastospora	0	0	0	0	0	0	0	0	0	0	0	0	0	0	0	0	0	0	0	0	0	0	0	0	0	0	0	0	0	0	0	0	0	0	0	0	0	0	0	0	0	0	0	0.000679348	0	0	0	0.000127097	0
k__Fungi;p__Basidiomycota;c__Agaricomycetes;o__Agaricales;f__Marasmiaceae;g__Macrocystidia	0	0	0	0	0	0	0	0	0	0	0	0	0	0	0	0	0	0	0	0	0	0	0	0	0	0	0	0	0	0	0	0	0	0	0	0	0	0	0	0	0	0	0	0	0	0	0	0	0
k__Fungi;p__Basidiomycota;c__Agaricomycetes;o__Polyporales;f__Phanerochaetaceae;g__Ceriporiopsis	0	0	0	0	0	0	0	0	0	0	0	0	0	0	0	0	0	0	0	0	0	0	0	0	0	0	0.000344353	0	0	0	0	0	0	0	0	0	0	0	0	0	0	0	0	0	0	0	0	0	0
k__Fungi;p__Basidiomycota;c__Agaricomycetes;o__Polyporales;f__Meruliaceae;g__Junghuhnia	0	0	0	0	0	0	0	0	0	0	0	0	0	0	0	0	0	0	0	0	0	0	0	0	0	0	0	0	0	0	0	0	0	0.000620732	0	0	0	0	0	0	0	0	0	0	0	0	0	0	0
k__Fungi;p__Ascomycota;c__Eurotiomycetes;o__Eurotiales;f__Trichocomaceae;g__Talaromyces	0	0	0	0	0	0	0	0	0	0	0	0	0	0	0	0	0	0	0	0	0	0	0	0	0	0	0	0	0	0	0	0	0	0	0	0	0	0	0	0	0	0	0	0	0	0	0.000414766	0	0
k__Fungi;p__Ascomycota;c__Incertae sedis;o__Incertae sedis;f__Incertae sedis;g__Polyscytalum	0	0	0	0	0	0	0	0	0	0	0	0	0	0	0	0	0	0	0	0	0	0	0	0	0	0	0	0	0	0	0	0	0	0	0	0	0	0	0	0	0	0	0	0	0	0	0	0	0
k__Fungi;p__Ascomycota;c__Sordariomycetes;o__Sordariales;f__Incertae sedis;g__Ramophialophora	0	0	0	0	0	0	0	0	0	0	0	0	0	0	0.000551572	0	0	0	0	0	0	0	0	0.000825083	0	0	0	0	0	0	0	0	0	0	0	0	0	0	0	0	0	0	0	0	0	0	0	0	0
k__Fungi;p__Ascomycota;c__Sordariomycetes;o__Xylariales;f__Amphisphaeriaceae;g__Truncatella	0	0	0	0	0	0	0	0	0	0	0	0	0	0	0	0	0	0	0	0	0	0	0	0	0	0	0	0.000645995	0.00119976	0	0	0	0	0	0	0	0	0.0015083	0	0	0	0	0	0	0	0	0	0.000127097	0.000335909
k__Fungi;p__Chytridiomycota;c__Chytridiomycetes;o__Rhizophydiales;f__Incertae sedis;g__Operculomyces	0	0	0	0	0	0	0	0	0	0	0	0	0	0	0	0	0	0	0	0	0	0	0	0	0	0	0	0	0	0	0	0	0	0	0	0	0	0	0	0	0	0	0	0	0	0	0	0	0
k__Fungi;p__Ascomycota;c__Dothideomycetes;o__Capnodiales;f__Mycosphaerellaceae;g__Mycosphaerella	0	0	0	0	0	0	0	0	0	0	0	0	0	0	0	0	0	0	0	0	0	0	0	0	0	0	0	0	0	0.0013245	0	0	0	0	0	0	0	0	0	0	0	0	0	0	0	0.000722543	0	0	0.000335909
k__Fungi;p__Ascomycota;c__Sordariomycetes;o__Diaporthales;f__Gnomoniaceae;g__unidentified	0	0	0	0	0	0	0	0	0	0	0	0	0	0	0	0	0	0	0	0	0	0	0	0	0	0.00159363	0	0	0	0	0	0	0	0	0	0	0	0	0	0	0	0	0	0	0	0	0	0	0
k__Fungi;p__Ascomycota;c__Sordariomycetes;o__Incertae sedis;f__Glomerellaceae;g__Colletotrichum	0	0	0	0	0	0	0	0	0	0	0	0	0	0	0	0	0	0	0	0	0	0	0	0	0	0	0.000344353	0	0	0	0	0	0	0	0	0.00067325	0	0	0	0	0	0	0	0	0.000473261	0	0	0	0
k__Fungi;p__Basidiomycota;c__Agaricomycetes;o__Incertae sedis;f__Incertae sedis;g__Cotylidia	0	0	0	0	0	0	0	0	0	0	0	0	0	0	0	0	0	0	0	0	0	0	0	0	0	0	0	0	0	0	0	0	0	0	0	0	0	0	0	0	0	0	0	0	0	0	0	0	0
k__Fungi;p__Basidiomycota;c__Agaricomycetes;o__Boletales;f__Coniophoraceae;g__Coniophora	0	0	0	0	0	0	0	0	0	0	0	0	0	0	0	0	0	0	0	0	0	0	0	0	0	0	0	0	0	0	0	0	0	0	0	0	0	0	0	0	0	0	0	0	0	0	0	0	0
k__Fungi;p__Ascomycota;c__Dothideomycetes;o__Capnodiales;f__Teratosphaeriaceae;g__Teratosphaeria	0	0	0	0	0	0	0	0	0	0	0	0	0	0	0	0	0	0	0	0	0	0	0	0	0	0	0	0	0	0	0	0	0	0	0	0	0	0	0	0	0.00137363	0	0	0	0.000946522	0	0	0	0
k__Fungi;p__Ascomycota;c__Incertae sedis;o__Incertae sedis;f__Incertae sedis;g__Zymoseptoria	0	0	0	0	0	0	0	0	0	0	0	0	0	0	0	0	0	0	0	0	0	0	0.000651678	0	0	0	0	0	0	0.000441501	0	0	0	0	0	0	0	0	0	0	0	0	0	0	0	0	0	0.000127097	0.000335909
k__Fungi;p__Ascomycota;c__Sordariomycetes;o__Diaporthales;f__Diaporthaceae;g__Phomopsis	0	0	0	0	0	0	0.0014556	0	0	0	0	0	0	0	0	0	0	0	0	0	0	0	0	0	0	0	0	0	0	0	0	0.000208333	0.000968523	0	0.000174672	0	0.000867679	0	0	0	0	0	0	0	0	0.000722543	0	0	0
k__Fungi;p__Ascomycota;c__Dothideomycetes;o__Pleosporales;f__Incertae sedis;g__Ochrocladosporium	0	0	0	0	0	0	0	0	0	0	0	0	0	0	0	0	0	0	0	0	0	0	0	0	0	0	0	0	0	0	0	0	0	0	0.000174672	0	0	0	0	0	0	0	0	0	0	0	0	0	0
k__Fungi;p__Ascomycota;c__Leotiomycetes;o__Incertae sedis;f__Incertae sedis;g__Collophora	0	0	0	0	0	0	0	0	0	0	0	0	0	0	0	0	0	0	0	0	0	0.00368777	0	0	0	0	0	0	0	0	0	0	0	0	0	0	0	0	0	0	0	0	0	0	0	0	0	0	0
k__Fungi;p__Ascomycota;c__Sordariomycetes;o__Diaporthales;Other;Other	0	0	0	0	0	0	0	0	0	0	0	0	0	0	0.000551572	0.000306091	0	0	0	0	0	0	0	0	0	0	0	0	0	0	0	0	0.000484262	0	0	0	0	0	0	0	0	0	0	0	0	0	0	0	0
k__Fungi;p__Ascomycota;c__Eurotiomycetes;o__Chaetothyriales;f__Chaetothyriaceae;g__Cyphellophora	0	0	0	0	0	0	0	0	0	0	0	0	0	0	0	0	0	0	0	0	0	0	0	0	0	0	0	0	0	0	0	0	0	0	0	0	0	0	0	0	0	0	0	0	0	0	0	0	0
k__Fungi;p__Ascomycota;c__Eurotiomycetes;o__unidentified;f__unidentified;g__unidentified	0	0	0	0	0	0	0	0	0	0	0	0	0	0	0	0	0	0	0	0	0	0	0	0	0	0	0	0	0	0	0	0	0	0	0	0	0	0	0	0	0	0	0	0	0	0	0	0	0
k__Fungi;p__Basidiomycota;c__Agaricomycetes;o__Agaricales;f__Entolomataceae;g__Clitopilus	0	0	0	0	0	0	0	0	0	0	0	0	0	0	0	0	0	0	0	0	0	0	0	0	0	0	0	0	0	0	0	0	0	0	0	0	0	0	0	0	0	0	0	0	0	0	0	0	0
k__Fungi;p__Basidiomycota;c__Agaricomycetes;o__Agaricales;f__Tricholomataceae;g__Pseudoclitocybe	0	0	0	0	0	0	0	0	0	0	0	0	0	0	0	0	0	0	0	0	0	0	0	0	0	0	0	0	0	0	0	0	0	0	0	0	0	0	0	0	0	0	0	0	0	0	0	0	0
k__Fungi;p__Basidiomycota;c__Pucciniomycetes;o__Pucciniales;f__Melampsoraceae;g__Melampsora	0	0	0	0	0	0	0	0	0	0	0	0	0	0	0	0	0	0	0	0	0	0	0	0	0	0	0	0	0	0	0	0	0	0	0	0	0	0	0	0	0	0	0	0	0	0	0	0	0
k__Fungi;p__Basidiomycota;c__Agaricomycetes;o__Russulales;f__Russulaceae;g__Lactarius	0	0	0	0	0	0	0	0	0	0	0	0	0	0	0	0	0	0	0	0	0	0	0	0	0	0	0	0	0	0	0	0	0	0	0	0	0	0	0	0	0	0	0	0	0	0	0	0	0
k__Fungi;p__Basidiomycota;c__Agaricomycetes;o__Atheliales;f__Atheliaceae;g__Athelia	0	0	0	0	0	0	0	0	0	0	0	0	0	0	0	0	0	0	0	0	0	0	0	0.00123762	0	0	0	0	0	0	0	0	0	0	0	0	0	0	0	0	0	0	0	0	0	0	0	0	0
k__Fungi;p__Ascomycota;c__Eurotiomycetes;o__Onygenales;f__unidentified;g__unidentified	0	0	0	0	0	0	0	0	0	0	0	0	0	0	0	0	0	0	0	0.00198807	0	0	0	0	0	0	0	0	0	0	0	0	0	0	0	0	0	0	0	0	0	0	0	0	0	0	0	0	0
k__Fungi;p__Ascomycota;c__Leotiomycetes;Other;Other;Other	0	0	0	0	0	0	0	0	0	0	0	0	0	0	0	0	0	0	0	0	0	0	0	0	0	0	0	0	0	0	0	0	0	0	0	0	0	0	0	0.000586854	0	0	0	0	0.000946522	0	0	0	0
k__Fungi;p__Basidiomycota;c__Agaricomycetes;o__Agaricales;f__Physalacriaceae;g__Rhodotus	0	0	0	0	0	0	0	0	0	0	0	0	0	0	0	0	0	0	0	0	0	0	0	0	0	0	0	0	0	0	0	0	0	0	0	0	0	0	0	0	0	0	0	0	0	0	0	0	0
k__Fungi;p__Ascomycota;c__Sordariomycetes;o__Xylariales;f__Incertae sedis;g__Dinemasporium	0	0	0	0	0	0	0	0	0	0	0	0	0	0	0	0	0	0	0	0	0	0	0	0	0	0	0	0	0	0	0	0	0	0	0	0	0	0	0	0	0	0	0	0	0	0	0	0	0
k__Fungi;p__Ascomycota;c__Sordariomycetes;o__Xylariales;f__Xylariaceae;g__unidentified	0	0	0	0	0	0	0	0	0	0	0	0	0	0	0	0	0	0	0	0	0	0	0	0	0	0	0	0	0	0	0	0	0.000484262	0	0	0	0	0	0	0	0	0	0	0	0	0	0	0	0
k__Fungi;p__Glomeromycota;c__Glomeromycetes;o__Glomerales;f__Glomeraceae;Other	0	0	0	0	0	0	0	0	0	0	0	0	0	0	0	0	0	0	0	0	0	0	0	0	0	0	0	0	0	0	0	0	0	0	0	0	0	0	0	0	0	0	0	0	0	0	0	0	0
k__Fungi;p__Ascomycota;c__Dothideomycetes;o__Pleosporales;f__Phaeosphaeriaceae;g__Ophiosphaerella	0	0	0	0	0	0	0	0	0	0	0	0	0	0	0	0	0	0	0	0	0	0	0	0	0	0	0	0	0	0	0	0	0	0	0	0	0	0	0	0	0	0.00101368	0	0	0.000473261	0	0.000414766	0.000254194	0.00100773
k__Fungi;p__Ascomycota;c__Lecanoromycetes;o__Lecanorales;f__Lecanoraceae;g__Protoparmeliopsis	0	0	0	0	0	0	0	0	0	0	0	0	0	0	0	0	0	0	0	0	0	0	0	0	0	0	0	0	0	0	0	0	0	0	0	0	0	0	0	0	0	0	0	0	0	0	0	0	0
k__Fungi;p__Basidiomycota;c__Agaricomycetes;o__Agaricales;f__Amanitaceae;g__Amanita	0	0	0	0	0	0	0	0	0	0	0	0	0	0	0	0	0	0	0	0	0	0	0	0	0	0	0	0	0	0	0	0	0	0	0	0	0	0	0	0	0	0	0	0	0	0	0	0	0
k__Fungi;p__Ascomycota;c__Eurotiomycetes;o__Eurotiales;f__Thermoascaceae;g__Thermoascus	0	0	0	0	0	0	0	0	0	0	0	0	0	0	0	0	0	0	0	0	0	0	0	0	0	0	0	0.000645995	0	0	0	0	0	0	0	0	0	0	0	0	0	0	0	0	0	0	0	0	0
k__Fungi;p__Basidiomycota;c__Agaricomycetes;o__Atheliales;f__Atheliaceae;g__Amphinema	0	0	0	0	0	0	0	0	0	0	0	0	0	0	0	0	0	0	0	0	0	0	0	0	0	0	0	0	0	0	0	0	0	0	0	0	0	0	0	0	0	0	0	0	0	0	0	0	0
k__Fungi;p__Basidiomycota;c__Agaricomycetes;o__Polyporales;f__Meripilaceae;g__Grifola	0	0	0	0	0	0	0	0	0	0	0	0	0	0	0	0	0	0	0	0	0	0	0	0	0	0	0	0	0	0	0	0	0	0	0	0	0	0	0	0	0	0	0	0	0	0	0	0	0
k__Fungi;p__Basidiomycota;c__Agaricomycetes;o__Agaricales;f__Strophariaceae;Other	0	0	0	0	0	0	0	0	0	0	0	0	0	0	0	0	0	0	0	0	0	0	0	0	0	0	0	0	0	0	0	0	0	0	0	0	0	0	0	0	0	0	0	0	0	0	0	0	0
k__Fungi;p__Basidiomycota;c__Agaricomycetes;o__Hymenochaetales;f__Schizoporaceae;Other	0	0	0	0	0	0	0	0	0	0	0	0	0	0	0	0	0	0	0	0	0	0	0	0	0	0	0	0	0	0	0	0	0	0	0	0	0	0	0	0	0	0	0	0	0	0	0	0	0
k__Fungi;p__Basidiomycota;c__Agaricomycetes;o__Agaricales;f__Inocybaceae;g__Crepidotus	0	0	0	0	0	0	0	0	0	0	0	0	0	0	0	0	0	0	0	0	0	0	0	0	0	0	0	0	0	0	0	0	0	0	0	0	0	0	0	0	0	0	0	0	0	0	0	0	0
k__Fungi;p__Basidiomycota;c__Agaricomycetes;o__Agaricales;f__Bolbitiaceae;g__Conocybe	0	0	0	0	0	0	0	0	0	0	0	0	0	0	0	0	0	0	0	0	0	0	0	0	0	0	0	0	0	0	0	0	0	0	0	0	0	0	0	0	0	0	0	0	0	0	0	0	0
k__Fungi;p__Basidiomycota;c__Agaricomycetes;o__Auriculariales;f__Incertae sedis;g__Protomerulius	0	0	0	0	0	0	0	0	0	0	0	0	0	0	0	0	0	0	0	0	0	0	0	0	0	0	0	0	0	0	0	0	0	0	0	0	0	0	0	0	0	0	0	0	0	0	0	0	0
k__Fungi;p__Basidiomycota;c__Ustilaginomycetes;o__Ustilaginales;f__Ustilaginaceae;g__Tranzscheliella	0	0	0	0	0	0	0	0	0	0	0	0	0	0	0	0	0	0	0	0	0	0	0	0	0	0	0	0	0	0	0	0	0	0	0	0	0.000433839	0	0	0	0	0	0	0	0	0	0	0	0
k__Fungi;p__Ascomycota;c__Sordariomycetes;o__Hypocreales;f__Ophiocordycipitaceae;g__Elaphocordyceps	0	0	0	0	0	0	0.0014556	0	0	0	0	0	0	0	0	0	0	0	0	0	0	0	0	0	0	0.00239044	0	0	0	0	0	0	0	0	0	0	0	0	0	0	0	0	0	0	0	0	0	0	0
k__Fungi;p__Basidiomycota;c__Agaricomycetes;o__Polyporales;f__Polyporaceae;g__Rhodonia	0	0	0	0	0	0	0	0	0	0	0	0	0	0	0	0	0	0	0	0	0	0	0	0	0	0	0	0	0	0	0	0	0	0	0	0	0	0	0.000441112	0	0	0	0	0	0	0	0	0	0
k__Fungi;p__Ascomycota;c__Dothideomycetes;o__Pleosporales;f__Pleosporaceae;g__Drechslera	0	0	0	0	0	0	0	0	0	0	0	0	0	0	0	0	0	0	0	0	0	0	0	0	0	0	0	0	0	0	0	0	0	0	0	0	0	0	0	0.00117371	0	0	0	0	0	0	0	0	0
k__Fungi;p__Ascomycota;c__Dothideomycetes;o__Incertae sedis;f__Eremomycetaceae;g__Arthrographis	0	0	0	0	0	0	0	0	0	0	0	0	0	0	0	0	0	0	0	0	0	0	0	0	0	0	0	0	0	0	0.0011325	0	0	0	0.000174672	0	0	0	0	0	0	0	0	0	0	0	0	0	0
k__Fungi;p__Ascomycota;c__Sordariomycetes;o__Diaporthales;f__Gnomoniaceae;g__Pleuroceras	0	0	0	0	0	0	0	0	0	0	0	0	0	0	0	0	0	0	0	0	0	0	0	0	0	0	0	0	0	0	0	0	0	0	0	0	0	0	0	0	0	0	0	0	0	0	0	0	0
k__Fungi;p__Basidiomycota;c__Agaricomycetes;o__Cantharellales;f__Incertae sedis;g__Minimedusa	0	0	0	0	0	0	0	0	0	0	0	0	0	0	0	0	0	0	0	0	0	0	0	0	0	0	0	0	0	0	0	0	0	0	0	0	0	0	0	0	0	0	0	0	0	0	0	0	0
k__Fungi;p__Ascomycota;c__Eurotiomycetes;o__Incertae sedis;f__Incertae sedis;g__Sarcinomyces	0	0	0	0	0	0	0	0	0	0	0	0	0	0	0	0	0	0	0	0	0	0	0	0	0	0	0	0	0	0	0	0	0	0	0	0	0	0	0	0	0	0	0	0	0	0	0	0.000127097	0
k__Fungi;p__Ascomycota;c__Sordariomycetes;o__Microascales;f__Microascaceae;Other	0	0	0	0	0	0	0	0	0	0	0	0	0	0	0	0	0	0	0	0	0	0	0	0	0	0	0	0	0	0	0	0	0	0	0	0	0	0	0	0	0	0	0	0	0	0	0	0	0
k__Fungi;p__Basidiomycota;c__Tremellomycetes;o__Tremellales;f__Incertae sedis;g__Hannaella	0	0	0	0	0	0	0	0	0	0	0	0	0	0	0	0	0	0	0	0	0	0	0	0	0	0	0	0	0	0	0	0	0	0	0	0	0	0	0	0	0	0	0	0	0	0	0	0	0
k__Fungi;p__Basidiomycota;c__Agaricomycetes;o__Polyporales;f__Fomitopsidaceae;g__unidentified	0	0	0	0	0	0	0	0	0.00039992	0	0	0	0	0	0	0	0	0	0	0	0	0	0	0	0	0	0	0	0	0	0	0	0	0	0	0	0	0	0	0	0	0	0	0	0	0	0	0	0
k__Fungi;p__Basidiomycota;c__Agaricomycetes;o__Russulales;f__Peniophoraceae;g__Gloiothele	0	0	0	0	0	0	0	0	0	0	0	0	0	0	0	0	0	0	0	0	0	0	0	0	0	0	0	0	0	0	0	0	0	0	0	0	0	0	0	0	0	0	0	0	0	0	0	0	0
k__Fungi;p__Basidiomycota;c__Agaricomycetes;o__Agaricales;f__Tricholomataceae;g__Collybia	0	0	0	0	0	0	0	0	0	0	0	0	0	0	0	0	0	0	0	0	0	0	0	0	0	0	0	0	0	0	0	0	0	0	0	0	0	0	0	0	0	0	0	0	0	0	0	0	0
k__Fungi;p__Ascomycota;c__Orbiliomycetes;o__Orbiliales;f__Orbiliaceae;Other	0	0	0	0	0	0	0	0	0	0	0	0	0	0	0	0	0	0	0	0	0	0	0	0	0	0	0	0	0	0	0	0	0	0	0	0	0	0	0	0	0	0	0	0	0	0	0	0	0
k__Fungi;p__Ascomycota;c__Sordariomycetes;o__Hypocreales;f__Hypocreaceae;Other	0	0	0	0	0	0	0	0	0	0	0	0	0	0	0	0.000306091	0	0	0	0	0	0	0	0	0	0	0	0	0	0	0	0	0	0	0	0	0	0	0	0	0	0	0	0	0	0	0	0	0
k__Fungi;p__Ascomycota;c__Leotiomycetes;o__Helotiales;f__Rutstroemiaceae;g__unidentified	0	0	0	0	0	0	0	0	0	0	0	0	0	0	0	0	0	0	0.000557103	0	0	0	0	0	0	0	0	0	0	0	0	0	0	0	0	0	0	0	0	0	0	0	0	0	0	0	0	0	0
k__Fungi;p__Basidiomycota;c__Microbotryomycetes;o__Microbotryales;f__Microbotryaceae;g__Microbotryum	0	0	0	0	0	0	0	0	0	0	0	0	0	0	0	0	0	0	0	0	0	0	0	0	0	0	0	0	0	0	0	0	0	0	0	0	0	0	0	0	0	0	0	0	0	0	0	0	0
k__Fungi;p__Ascomycota;c__Leotiomycetes;o__Leotiales;f__Bulgariaceae;g__Bulgaria	0	0	0	0	0	0	0	0	0	0	0	0	0	0	0	0	0	0	0	0	0	0	0	0	0	0	0	0	0	0	0	0	0	0	0	0	0	0	0	0	0	0	0	0	0	0	0	0	0
k__Fungi;p__Basidiomycota;c__Agaricomycetes;o__Agaricales;f__Hygrophoraceae;g__Hygrophorus	0	0	0	0	0	0	0	0	0	0	0	0	0	0	0	0	0	0	0	0	0	0	0	0	0	0	0	0	0	0	0	0	0	0	0	0	0	0	0	0	0	0	0	0	0	0	0	0	0
k__Fungi;p__Ascomycota;c__Sordariomycetes;o__Sordariales;f__Chaetomiaceae;g__Chaetomidium	0	0	0	0	0	0	0	0	0	0	0	0	0	0	0.00110314	0	0	0	0	0	0	0	0	0	0	0	0	0	0	0	0	0	0	0	0	0	0	0	0	0	0	0	0	0	0	0	0	0	0
k__Fungi;p__Ascomycota;c__Pezizomycetes;o__unidentified;f__unidentified;g__unidentified	0	0	0	0	0	0	0	0	0	0	0	0	0	0	0	0	0	0	0	0	0	0	0	0	0	0	0	0	0	0	0	0	0	0	0	0	0	0	0	0	0	0	0	0	0	0	0	0	0
k__Fungi;p__Basidiomycota;c__Agaricomycetes;o__Agaricales;f__Marasmiaceae;g__Micromphale	0	0	0	0	0	0	0	0	0	0	0	0	0	0	0	0	0	0	0	0	0	0	0	0	0	0	0	0	0	0	0	0	0	0	0	0	0	0	0	0	0	0	0	0	0	0	0	0	0
k__Fungi;p__Ascomycota;c__Lecanoromycetes;o__Lecanorales;f__Ramalinaceae;g__Bacidina	0	0	0	0	0	0	0	0	0	0	0	0	0	0	0	0	0	0	0	0	0	0	0	0	0	0	0	0	0	0	0	0	0	0	0	0	0	0	0	0	0	0	0	0	0	0	0	0	0
k__Fungi;p__Basidiomycota;c__Agaricomycetes;o__Thelephorales;f__Thelephoraceae;g__unidentified	0	0	0	0	0	0	0	0	0	0	0	0	0	0	0	0	0	0	0	0	0	0	0	0	0	0	0	0	0	0	0	0	0	0	0	0	0	0	0	0	0	0	0	0.0013587	0	0	0	0	0
k__Fungi;p__Basidiomycota;c__Agaricostilbomycetes;o__Agaricostilbales;f__Agaricostilbaceae;g__Sterigmatomyces	0	0	0	0	0	0	0	0	0	0	0	0	0	0	0	0	0	0	0	0	0	0	0	0	0	0	0	0	0	0	0	0	0	0	0	0	0	0	0	0	0	0.00101368	0	0	0	0	0	0	0.000671817
k__Fungi;p__Ascomycota;c__Incertae sedis;o__Incertae sedis;f__Incertae sedis;g__Radulidium	0.00228833	0	0	0	0	0	0	0	0	0	0	0	0	0	0	0	0	0	0	0	0	0	0	0	0	0	0	0	0	0	0	0	0	0	0	0	0	0	0	0	0	0	0	0	0	0	0	0	0
k__Fungi;p__Ascomycota;c__Saccharomycetes;o__Saccharomycetales;Other;Other	0	0	0	0	0	0	0	0	0	0	0	0	0	0	0	0	0	0	0	0	0	0	0	0	0	0	0	0	0	0	0	0	0	0	0	0	0	0	0	0	0	0	0	0	0	0	0	0	0
k__Fungi;p__Basidiomycota;c__Agaricomycetes;o__Agaricales;f__Marasmiaceae;g__Lentinula	0	0	0	0	0	0	0	0	0	0	0	0	0	0	0	0	0	0	0	0	0	0	0	0	0	0	0	0	0	0	0	0	0	0	0	0	0	0	0	0	0	0	0	0	0	0	0	0	0
k__Fungi;p__Basidiomycota;c__Agaricomycetes;o__Agaricales;f__Incertae sedis;g__Plicaturopsis	0	0	0	0	0	0	0	0	0	0	0	0	0	0	0	0	0	0	0	0	0	0	0	0	0	0	0	0	0	0	0	0	0	0	0	0	0	0	0	0	0	0	0	0	0	0	0	0	0
k__Fungi;p__Ascomycota;c__Eurotiomycetes;o__Chaetothyriales;f__Herpotrichiellaceae;Other	0	0	0	0	0	0	0	0	0	0	0	0	0	0	0	0	0	0	0	0	0	0	0	0	0	0	0	0	0	0	0	0	0	0	0	0	0	0	0	0	0	0	0	0	0	0	0	0	0
k__Fungi;p__Ascomycota;c__Lecanoromycetes;o__Teloschistales;f__Teloschistaceae;g__Caloplaca	0	0	0	0	0	0	0	0	0	0	0	0	0	0	0	0	0	0	0	0	0	0.000614628	0	0	0	0	0	0	0	0	0	0	0	0	0.00069869	0	0.000867679	0	0	0	0	0	0	0	0	0	0	0	0
k__Fungi;p__Ascomycota;c__Dothideomycetes;o__Botryosphaeriales;f__Botryosphaeriaceae;Other	0	0	0	0	0	0	0	0	0	0	0	0	0	0	0	0	0	0	0	0.000497018	0	0	0	0	0	0	0	0	0	0	0	0	0	0	0	0	0	0	0	0	0	0	0	0	0	0	0	0	0.00100773
k__Fungi;p__Basidiomycota;c__Agaricomycetes;o__Polyporales;f__Xenasmataceae;g__Xenasmatella	0	0	0	0	0	0	0	0	0	0	0	0	0	0	0	0	0	0	0	0	0	0	0	0	0	0	0.000688705	0	0	0	0	0	0	0	0	0	0	0	0	0	0	0	0	0	0	0	0	0	0
k__Fungi;p__Zygomycota;c__Incertae sedis;o__Mucorales;f__Cunninghamellaceae;g__Absidia	0	0	0	0	0	0	0	0	0	0	0	0	0	0	0	0	0	0	0	0	0	0	0	0	0	0	0	0	0.00059988	0	0	0	0	0	0	0	0	0	0	0	0	0	0	0	0	0	0	0	0
k__Fungi;p__Ascomycota;c__Sordariomycetes;o__Sordariales;f__Lasiosphaeriaceae;g__Schizothecium	0	0	0	0	0	0	0	0	0	0	0	0	0	0	0	0	0	0	0	0	0	0	0	0	0	0	0	0	0	0	0	0	0	0.000620732	0	0	0	0	0	0	0	0	0	0	0	0	0	0	0
k__Fungi;p__Basidiomycota;c__Agaricomycetes;o__Polyporales;f__Phanerochaetaceae;g__Ceriporia	0	0	0	0	0	0	0	0	0	0	0	0	0	0	0	0	0	0	0	0	0	0	0	0	0	0	0	0	0	0	0	0	0	0	0	0	0	0	0	0	0	0	0	0	0	0	0	0	0
k__Fungi;p__Ascomycota;c__Dothideomycetes;o__Botryosphaeriales;f__Botryosphaeriaceae;g__Phaeobotryosphaeria	0	0	0	0	0	0	0	0	0	0	0	0	0	0	0	0	0	0	0	0	0	0	0	0	0	0.00478088	0	0	0	0	0	0	0	0	0	0	0	0	0	0	0	0	0	0	0	0	0	0	0
k__Fungi;p__Ascomycota;c__Dothideomycetes;o__Capnodiales;f__Incertae sedis;g__Rachicladosporium	0	0	0	0	0	0	0	0	0	0	0	0	0	0	0	0	0	0	0	0	0	0	0	0	0	0	0	0	0	0	0	0	0	0	0	0	0	0	0	0	0	0	0	0	0	0	0	0	0
k__Fungi;p__Basidiomycota;c__Agaricomycetes;o__Boletales;f__Hygrophoropsidaceae;g__Hygrophoropsis	0	0	0	0	0	0	0	0	0	0	0	0	0	0	0	0	0	0	0	0	0	0	0	0	0	0	0	0	0	0	0	0	0	0	0	0	0	0	0	0	0	0	0	0	0	0	0	0	0
k__Fungi;p__Ascomycota;c__Incertae sedis;o__Incertae sedis;f__Incertae sedis;g__Chalara	0	0	0	0	0	0	0	0	0	0	0	0	0	0	0	0	0	0	0	0	0	0	0	0	0	0	0	0	0	0	0	0	0	0	0	0	0	0	0	0	0	0	0	0	0	0	0	0	0
k__Fungi;p__Ascomycota;c__Leotiomycetes;o__Helotiales;f__Helotiaceae;g__Crocicreas	0	0	0	0	0	0	0	0	0	0	0	0	0	0	0	0	0	0	0	0	0	0	0	0	0	0	0	0	0	0	0	0	0	0	0	0	0	0	0	0	0	0	0	0	0	0	0	0	0
k__Fungi;p__Basidiomycota;c__Agaricomycetes;o__Polyporales;f__Fomitopsidaceae;g__Ischnoderma	0	0	0	0	0	0	0	0	0	0	0	0	0	0	0	0	0	0	0	0	0	0	0	0	0	0	0	0	0	0	0	0	0	0	0	0	0	0	0	0	0	0	0	0	0	0	0	0	0
k__Fungi;p__Basidiomycota;c__Agaricomycetes;o__Hymenochaetales;f__Repetobasidiaceae;g__Rickenella	0	0	0	0	0	0	0	0	0	0	0	0	0	0	0	0	0	0	0	0	0	0	0	0	0	0	0	0	0	0	0	0	0	0	0	0	0	0	0	0	0	0	0	0	0	0	0	0	0
k__Fungi;p__Ascomycota;c__Sordariomycetes;o__Sordariales;f__Chaetomiaceae;g__Chaetomium	0	0	0	0	0	0	0	0	0	0	0	0	0	0	0	0	0	0	0	0	0	0	0	0	0	0	0	0	0	0	0	0	0	0	0	0	0	0	0	0	0	0	0	0	0	0	0	0	0
k__Fungi;p__Ascomycota;c__Eurotiomycetes;o__Chaetothyriales;f__Herpotrichiellaceae;g__Phaeomoniella	0	0	0	0	0	0	0	0	0	0	0	0	0	0	0	0	0	0	0	0	0.00252525	0	0	0	0	0	0	0	0	0	0	0	0	0	0	0	0	0	0	0	0	0	0	0	0	0	0	0	0
k__Fungi;p__Glomeromycota;c__Glomeromycetes;o__Archaeosporales;f__Ambisporaceae;g__Ambispora	0	0	0	0	0	0	0	0	0	0	0	0	0	0	0	0	0	0	0	0	0	0	0	0	0	0	0	0	0	0	0	0	0	0	0	0	0	0	0	0	0	0	0	0	0	0	0	0	0
k__Fungi;p__Ascomycota;c__Pezizomycetes;o__Pezizales;f__Pezizaceae;g__Peziza	0	0	0	0	0	0	0	0	0	0	0	0	0	0	0	0	0	0	0	0	0	0	0	0	0	0	0	0	0	0	0	0	0	0	0	0	0	0	0	0	0	0	0	0	0	0	0.000414766	0	0
k__Fungi;p__Basidiomycota;c__Agaricomycetes;o__Gomphales;f__Gomphaceae;g__Ramaria	0	0	0	0	0	0	0	0	0	0	0	0	0	0	0	0	0	0	0	0	0	0	0	0	0	0	0	0	0	0	0	0	0	0	0	0	0	0	0	0	0	0	0	0	0	0	0	0	0
k__Fungi;p__Basidiomycota;c__Tremellomycetes;o__Tremellales;f__Incertae sedis;g__Fibulobasidium	0	0	0	0	0	0	0	0	0	0	0	0	0	0	0	0	0	0	0	0	0	0	0	0	0	0	0	0	0	0	0	0	0	0	0	0	0	0	0	0	0	0	0	0	0	0	0	0	0
k__Fungi;p__Basidiomycota;c__Agaricomycetes;o__Atheliales;f__Atheliaceae;g__unidentified	0	0	0	0	0	0	0	0	0	0	0	0	0	0	0	0	0	0	0	0	0	0	0	0	0	0	0	0	0	0	0	0	0	0	0	0	0	0	0	0	0	0	0	0	0	0	0	0	0
k__Fungi;p__Ascomycota;c__Lecanoromycetes;o__Candelariales;f__Candelariaceae;g__Candelaria	0	0	0	0	0	0	0	0	0	0	0	0	0	0	0	0	0	0	0	0	0	0	0	0	0	0	0	0	0	0	0	0	0	0	0	0	0	0	0	0	0	0	0	0	0	0	0	0	0
k__Fungi;p__Ascomycota;c__Lecanoromycetes;o__Teloschistales;f__Caliciaceae;g__Amandinea	0	0	0	0	0	0	0	0	0	0	0	0	0	0	0	0	0	0	0	0	0	0	0	0	0	0	0	0	0	0	0	0	0	0	0	0	0	0	0	0	0	0	0	0	0	0.000722543	0	0.000127097	0
k__Fungi;p__Ascomycota;c__Leotiomycetes;o__Helotiales;f__Hyaloscyphaceae;Other	0	0	0	0	0	0	0	0	0	0	0	0	0	0	0	0	0	0	0	0	0	0	0	0	0	0	0	0	0.00119976	0	0	0	0	0	0	0	0	0	0	0	0	0	0	0	0	0	0	0	0
k__Fungi;p__Ascomycota;c__Pezizomycetes;Other;Other;Other	0	0	0	0	0	0	0	0	0	0	0	0	0	0	0	0	0	0	0	0	0	0	0	0	0	0	0	0	0	0	0	0	0	0	0	0	0	0	0	0	0	0	0	0	0	0	0	0	0
k__Fungi;p__Basidiomycota;c__Agaricomycetes;o__Polyporales;f__Meruliaceae;g__Gloeoporus	0	0	0	0	0	0	0	0	0	0	0	0	0	0	0	0	0	0	0	0	0	0	0	0	0	0	0	0	0	0	0	0	0	0	0	0	0	0	0	0	0	0	0	0	0	0	0	0	0
k__Fungi;p__Ascomycota;c__Pezizomycetes;o__Pezizales;f__Ascobolaceae;Other	0	0	0	0	0	0	0	0	0	0	0	0	0	0	0	0	0	0	0	0	0	0	0	0	0	0	0	0	0	0	0	0	0	0	0	0	0	0	0	0	0	0	0	0	0	0	0	0	0
k__Fungi;p__Ascomycota;c__Dothideomycetes;o__Botryosphaeriales;f__Botryosphaeriaceae;g__Phaeobotryon	0	0	0	0	0	0	0	0	0	0	0	0	0	0	0	0	0	0	0	0	0	0	0	0	0	0	0	0	0	0	0	0	0	0	0	0	0	0	0	0	0	0	0	0	0	0	0	0	0
k__Fungi;p__Ascomycota;c__Dothideomycetes;o__Pleosporales;f__Sporormiaceae;g__unidentified	0	0	0	0	0	0	0	0	0	0	0	0	0	0	0	0	0	0	0	0	0	0	0	0	0	0	0	0	0	0	0	0	0	0	0	0	0	0	0	0	0	0	0	0	0	0	0	0	0
k__Fungi;p__Ascomycota;c__Sordariomycetes;o__Xylariales;f__Diatrypaceae;g__Libertella	0	0	0	0	0	0	0	0	0	0	0	0	0	0	0	0	0	0	0	0	0	0	0	0	0	0	0	0.00129199	0	0	0	0	0	0	0	0	0	0	0	0	0	0	0	0	0	0	0	0	0
k__Fungi;p__Ascomycota;c__Sordariomycetes;o__Hypocreales;f__Hypocreaceae;g__unidentified	0	0	0	0	0	0	0	0	0	0	0	0	0	0	0	0	0	0	0	0	0	0	0	0	0	0	0	0	0	0	0	0	0	0	0	0	0	0	0	0	0	0	0	0	0	0	0	0	0
k__Fungi;p__Ascomycota;c__Sordariomycetes;o__Coniochaetales;f__Coniochaetaceae;Other	0	0	0	0	0	0	0	0	0	0	0	0	0	0	0	0	0	0	0	0	0	0	0	0	0	0	0	0	0	0	0	0	0	0	0	0	0	0	0	0	0	0	0	0	0	0	0	0	0
k__Fungi;p__Basidiomycota;c__Agaricomycetes;o__Boletales;f__Suillaceae;g__Suillus	0	0	0	0	0	0	0	0	0	0	0	0	0	0	0	0	0	0	0	0	0	0	0	0	0	0	0	0	0	0	0	0	0	0	0	0	0	0	0	0	0	0	0	0	0	0	0	0	0
k__Fungi;p__Ascomycota;c__Dothideomycetes;o__Capnodiales;f__Mycosphaerellaceae;g__Ramichloridium	0	0	0.000681663	0	0	0	0	0	0	0	0	0	0	0	0	0.000612182	0	0	0	0	0	0	0	0	0	0	0	0	0	0	0	0	0	0	0	0	0	0	0	0	0	0	0	0	0	0	0	0.000127097	0
k__Fungi;p__Basidiomycota;c__Tremellomycetes;o__Tremellales;f__Incertae sedis;g__Fellomyces	0	0	0	0	0	0	0	0	0	0	0	0	0	0	0	0	0	0	0	0.00198807	0	0	0	0	0	0	0	0	0	0.000883002	0	0	0	0	0	0	0	0	0	0	0	0	0	0	0	0	0	0	0
k__Fungi;p__Ascomycota;c__Sordariomycetes;o__Diaporthales;f__Diaporthaceae;g__unidentified	0	0	0	0	0	0	0	0	0	0	0	0	0	0	0	0	0	0	0	0	0	0	0	0	0	0	0	0	0	0	0	0	0	0	0	0	0	0	0	0	0	0	0	0	0	0	0	0.000127097	0.000671817
k__Fungi;p__Ascomycota;c__Dothideomycetes;o__Pleosporales;f__Massarinaceae;g__Helminthosporium	0	0	0	0	0	0	0	0	0	0	0	0	0	0	0	0	0	0	0	0	0	0	0	0	0	0	0	0	0	0	0	0	0	0	0	0	0	0	0	0	0	0	0	0	0	0	0	0	0
k__Fungi;p__Ascomycota;c__Leotiomycetes;o__Helotiales;f__Helotiaceae;g__Varicosporium	0	0	0	0	0	0	0	0	0	0	0	0	0	0	0	0	0	0	0	0	0	0	0	0	0	0	0	0	0	0	0	0	0	0	0	0	0	0	0	0	0	0	0	0	0	0	0	0	0
k__Fungi;p__Ascomycota;c__Dothideomycetes;o__Pleosporales;f__Tubeufiaceae;g__Helicoma	0	0	0	0	0	0	0	0	0	0	0	0	0	0	0	0	0	0	0	0	0	0	0	0	0	0	0	0	0	0	0	0	0	0	0	0	0	0	0	0	0	0	0	0	0	0	0	0.000127097	0
k__Fungi;p__Ascomycota;c__Sordariomycetes;o__Hypocreales;f__Nectriaceae;g__Pleonectria	0	0	0	0	0	0	0	0	0.00119976	0	0	0	0.00106045	0	0	0	0	0	0	0	0	0	0	0	0	0	0	0	0.00059988	0	0	0	0	0	0	0	0	0	0	0	0	0	0	0	0	0	0	0	0
k__Fungi;p__Ascomycota;c__Dothideomycetes;o__Pleosporales;f__Sporormiaceae;g__Sporormiella	0	0	0	0	0	0	0	0	0	0	0	0	0	0	0	0	0	0	0	0	0	0	0	0	0	0	0	0	0	0	0	0	0	0	0	0	0	0	0	0	0	0	0	0	0	0	0	0	0
k__Fungi;p__Ascomycota;c__Dothideomycetes;o__Capnodiales;f__Teratosphaeriaceae;g__unidentified	0	0	0	0	0	0	0	0	0	0	0	0	0	0	0	0	0	0	0	0	0	0	0	0	0	0	0	0	0	0	0	0	0	0	0	0	0	0	0	0	0	0	0	0	0	0	0	0	0
k__Fungi;p__Glomeromycota;c__Glomeromycetes;o__Diversisporales;f__Gigasporaceae;g__unidentified	0	0	0	0	0	0	0	0	0	0	0	0	0	0	0	0	0	0	0	0	0	0	0	0	0	0	0	0	0.00359928	0	0	0	0	0	0	0	0	0	0	0	0	0	0	0	0	0	0	0	0
k__Fungi;p__Ascomycota;c__Sordariomycetes;o__Incertae sedis;f__Annulatascaceae;g__Rhodoveronaea	0	0	0	0	0	0	0	0	0.00079984	0	0	0	0	0	0	0	0	0	0	0	0	0	0	0	0	0	0	0	0	0	0	0	0	0	0	0	0	0	0	0	0	0	0	0	0.000473261	0	0	0.000254194	0
k__Fungi;p__Basidiomycota;c__Agaricomycetes;o__Boletales;f__Boletaceae;g__Boletus	0	0	0	0	0	0	0	0	0	0	0	0	0	0	0	0	0	0	0	0	0	0	0	0	0	0	0	0	0	0	0	0	0	0	0	0	0	0	0	0	0	0	0	0	0	0	0	0	0
k__Fungi;p__Basidiomycota;c__Agaricomycetes;o__Corticiales;f__Corticiaceae;g__Erythricium	0	0	0	0	0	0	0	0	0	0	0	0	0	0	0	0	0	0	0	0	0	0	0	0	0	0	0	0	0	0	0	0	0	0	0	0	0	0	0	0	0	0	0	0	0	0	0	0	0
k__Fungi;p__Ascomycota;c__Lecanoromycetes;o__Lecanorales;f__Parmeliaceae;g__Parmelia	0	0	0	0	0	0	0	0	0	0	0	0	0	0	0	0	0	0	0	0	0	0	0	0	0	0	0	0	0	0	0	0	0	0	0	0	0	0	0	0	0	0	0	0	0	0	0	0	0
k__Fungi;p__Ascomycota;c__Sordariomycetes;o__Boliniales;f__Boliniaceae;g__Pseudovalsaria	0	0.00233645	0	0	0	0	0	0	0	0	0	0	0	0	0	0	0	0	0	0	0	0	0	0	0	0	0	0	0	0	0	0	0	0	0	0	0	0	0	0	0	0	0	0	0	0	0	0	0
k__Fungi;p__Ascomycota;c__Dothideomycetes;o__Capnodiales;f__Teratosphaeriaceae;g__Catenulostroma	0	0	0	0	0	0	0	0	0	0	0	0	0	0	0	0	0	0	0	0	0	0	0	0	0	0	0	0	0	0	0	0	0	0	0	0	0	0	0	0	0	0	0	0	0	0	0	0	0
k__Fungi;p__Basidiomycota;c__Exobasidiomycetes;o__Incertae sedis;f__Incertae sedis;g__Tilletiopsis	0	0	0	0	0	0	0	0	0	0	0	0	0	0	0	0	0	0	0	0	0	0	0	0	0	0	0	0	0	0	0	0	0.000484262	0	0	0	0	0	0	0	0	0	0	0.000679348	0	0	0	0	0
k__Fungi;p__Ascomycota;c__Sordariomycetes;o__Xylariales;f__Xylariaceae;g__Lopadostoma	0	0	0	0	0	0	0	0	0	0	0	0	0	0	0	0	0	0	0	0	0	0	0	0	0	0	0	0	0	0	0.0011325	0	0.00145278	0	0.000349345	0	0	0	0	0	0	0	0	0	0	0	0	0	0
k__Fungi;p__Basidiomycota;c__Agaricomycetes;o__Agaricales;f__Typhulaceae;g__unidentified	0	0	0	0	0	0	0	0	0	0	0	0	0	0	0	0	0	0	0	0	0	0	0	0	0	0	0	0	0	0	0	0	0	0	0	0	0	0	0	0	0	0	0	0	0	0	0	0	0
k__Fungi;p__Ascomycota;c__Sordariomycetes;o__Xylariales;f__Xylariaceae;g__Annulohypoxylon	0	0	0	0	0	0	0.0014556	0	0	0	0	0	0	0	0	0	0	0	0	0	0	0	0	0	0	0	0	0	0	0	0	0	0	0	0	0	0	0	0	0	0	0	0	0	0	0	0	0	0
k__Fungi;p__Basidiomycota;c__Agaricomycetes;o__Agaricales;f__Marasmiaceae;g__Megacollybia	0	0	0	0	0	0	0	0	0	0	0	0	0	0	0	0	0	0	0	0	0	0	0	0	0	0	0	0	0	0	0	0	0	0	0	0	0	0	0	0	0	0	0	0	0	0	0	0	0
k__Fungi;p__Basidiomycota;c__Agaricomycetes;o__Agaricales;f__Niaceae;g__Lachnella	0	0	0	0	0	0	0.0014556	0	0	0	0	0	0	0	0	0	0	0	0	0	0	0	0	0	0	0	0	0	0	0	0	0.000208333	0	0	0.00069869	0	0	0	0	0	0	0	0	0	0	0	0	0	0
k__Fungi;p__Basidiomycota;c__Agaricomycetes;o__Hymenochaetales;f__Hymenochaetaceae;g__Hymenochaete	0	0	0	0	0	0	0	0	0	0	0	0	0	0	0	0	0	0	0	0	0	0	0	0	0	0	0	0	0	0	0	0	0	0	0	0	0	0	0	0	0	0	0	0	0	0	0	0	0
k__Fungi;p__Basidiomycota;c__Agaricomycetes;o__Polyporales;f__Meripilaceae;Other	0	0	0	0	0	0	0	0	0	0	0	0	0	0	0	0	0	0	0	0	0	0	0	0	0	0	0	0	0	0	0	0	0	0	0	0	0	0	0	0	0	0	0	0	0	0	0	0	0
k__Fungi;p__Basidiomycota;c__Agaricomycetes;o__Agaricales;f__Tricholomataceae;g__Ripartites	0	0	0	0	0	0	0	0	0	0	0	0	0	0	0	0	0	0	0	0	0	0	0	0	0	0	0	0	0	0	0	0	0	0	0	0	0	0	0	0	0	0	0	0	0	0	0	0	0
k__Fungi;p__Basidiomycota;c__Agaricomycetes;o__Polyporales;f__Meruliaceae;g__Hypochnicium	0	0	0	0	0	0	0	0	0	0	0	0	0	0	0	0	0	0	0	0	0	0	0	0	0	0	0	0	0	0	0	0	0	0	0	0	0	0	0	0	0	0	0	0	0	0	0	0	0.000671817
k__Fungi;p__Ascomycota;c__Eurotiomycetes;o__Chaetothyriales;f__Chaetothyriaceae;g__Ceramothyrium	0	0	0	0	0	0	0	0.00213584	0	0	0	0	0	0	0	0	0	0	0	0	0	0	0	0	0	0	0	0	0	0	0	0	0	0	0	0	0	0	0	0	0	0	0	0	0	0	0	0	0
k__Fungi;p__Ascomycota;c__Incertae sedis;o__Incertae sedis;f__Incertae sedis;g__Pyrigemmula	0	0	0	0	0	0	0	0	0	0	0	0	0	0	0	0	0	0	0	0	0	0	0	0	0	0	0	0	0	0	0	0	0	0	0	0	0	0	0	0	0	0	0	0	0	0	0	0	0
k__Fungi;p__Basidiomycota;c__Agaricomycetes;o__Russulales;f__Russulaceae;g__Russula	0	0	0	0	0	0	0	0	0	0	0	0	0	0	0	0	0	0	0	0	0	0	0	0	0	0	0	0	0	0	0	0	0	0	0	0	0.000867679	0	0	0	0	0	0	0	0	0	0	0	0
k__Fungi;p__Basidiomycota;c__Agaricomycetes;o__Agaricales;f__Entolomataceae;Other	0	0	0	0	0	0	0	0	0	0	0	0	0	0	0	0	0	0	0	0	0	0	0	0	0	0	0	0	0	0	0	0	0	0	0	0	0	0	0	0	0	0	0	0	0	0	0	0	0
k__Fungi;p__Basidiomycota;c__Agaricomycetes;o__Agaricales;f__Hebelomataceae;g__unidentified	0	0	0	0	0	0	0	0	0	0	0	0	0	0	0	0	0	0	0	0	0	0	0	0	0	0	0	0	0	0	0	0	0	0	0	0	0	0	0	0	0	0	0	0	0	0	0	0	0
k__Fungi;p__Basidiomycota;c__Agaricomycetes;o__Boletales;f__Paxillaceae;g__Paxillus	0	0	0	0	0	0	0	0	0	0	0	0	0	0	0	0	0	0	0	0	0	0	0	0	0	0	0	0	0	0	0	0	0	0	0	0	0	0	0	0	0	0	0	0	0	0	0	0	0
k__Fungi;p__Ascomycota;c__Eurotiomycetes;o__Eurotiales;f__Trichocomaceae;g__Rasamsonia	0	0	0	0	0	0	0	0	0	0	0	0	0	0	0	0	0	0	0	0	0	0	0	0	0	0	0.00103306	0	0	0	0	0	0	0	0	0	0	0	0	0	0	0	0	0	0	0	0	0	0
k__Fungi;p__Basidiomycota;c__Agaricomycetes;o__Agaricales;f__Agaricaceae;g__unidentified	0	0	0	0	0	0	0	0	0	0	0	0	0	0	0	0	0	0	0	0	0	0	0	0	0	0	0	0	0	0	0	0	0	0	0	0	0	0	0	0	0	0	0	0	0	0	0	0	0
k__Fungi;p__Ascomycota;c__Saccharomycetes;o__Saccharomycetales;f__Incertae sedis;g__Schwanniomyces	0	0	0	0	0	0	0	0	0	0	0	0	0	0	0	0	0	0	0	0	0	0	0	0	0	0	0	0	0	0	0	0	0	0	0	0	0	0	0	0	0	0	0	0	0	0	0	0	0
k__Fungi;p__Basidiomycota;c__Microbotryomycetes;o__Leucosporidiales;f__Leucosporidiaceae;g__Mastigobasidium	0	0	0	0	0	0	0	0	0	0	0	0	0	0	0	0	0	0	0	0	0	0	0	0	0	0	0	0	0	0	0	0	0	0	0	0	0	0	0	0	0	0	0	0	0	0	0	0	0
k__Fungi;p__Ascomycota;c__Pezizomycetes;o__Pezizales;f__unidentified;g__unidentified	0	0	0	0	0	0	0	0	0	0	0	0	0	0	0	0	0	0	0	0	0	0	0	0	0	0	0	0	0	0	0	0	0	0	0	0	0	0	0	0	0	0	0	0	0	0	0	0	0
k__Fungi;p__Ascomycota;c__Lecanoromycetes;o__Umbilicariales;f__Umbilicariaceae;g__Umbilicaria	0	0	0	0	0	0	0	0	0	0	0	0	0	0	0	0	0	0	0	0	0	0	0	0	0	0	0	0	0	0	0	0	0	0	0	0	0	0	0	0	0	0	0	0	0	0	0	0	0
k__Fungi;p__Basidiomycota;c__Agaricomycetes;o__Agaricales;f__Tricholomataceae;g__Omphalina	0	0	0	0	0	0	0	0	0	0	0	0	0	0	0	0	0	0	0	0	0	0	0	0	0	0	0	0	0	0	0	0	0	0	0	0	0	0	0	0	0	0	0	0	0	0	0	0	0
k__Fungi;p__Ascomycota;c__Incertae sedis;o__Incertae sedis;f__Incertae sedis;g__Phialea	0	0	0	0	0	0	0	0	0	0	0	0	0	0	0	0	0	0	0	0	0	0	0	0	0	0	0	0	0	0	0	0	0	0	0	0	0	0	0	0	0	0	0	0	0	0	0	0	0
k__Fungi;p__Basidiomycota;c__Ustilaginomycetes;o__Urocystidales;f__Urocystidaceae;g__Urocystis	0	0	0	0	0	0	0	0	0	0	0	0	0	0	0	0	0	0	0	0	0	0	0	0	0	0	0	0	0	0	0	0	0	0	0	0	0	0	0	0	0	0	0	0	0	0	0	0	0
k__Fungi;p__Basidiomycota;c__Agaricomycetes;o__Boletales;f__Hygrophoropsidaceae;g__Leucogyrophana	0	0	0	0	0	0	0	0	0	0	0	0	0	0	0	0	0	0	0	0	0	0	0	0	0	0	0	0	0	0	0	0	0	0	0	0	0	0	0	0	0	0	0	0	0	0	0	0	0
k__Fungi;p__Basidiomycota;c__Agaricomycetes;o__Polyporales;f__Fomitopsidaceae;g__Dacryobolus	0	0	0.000681663	0	0	0	0	0	0	0	0	0	0	0	0	0	0	0	0	0	0	0	0	0	0	0	0	0	0	0	0	0	0	0	0	0	0	0	0	0	0	0	0	0	0	0	0	0	0
k__Fungi;p__Basidiomycota;c__Agaricomycetes;o__Polyporales;f__Polyporaceae;g__Hapalopilus	0	0	0	0	0	0	0	0	0	0	0	0	0	0	0	0	0	0	0	0	0	0	0	0	0	0	0	0	0	0	0	0	0	0	0	0	0	0	0	0	0	0	0	0	0	0	0.000414766	0	0
k__Fungi;p__Ascomycota;c__Dothideomycetes;o__Capnodiales;f__Davidiellaceae;Other	0	0	0	0	0	0	0	0	0	0	0	0	0	0	0	0	0	0	0	0	0	0	0	0	0	0	0	0	0	0	0	0	0	0	0	0	0	0	0	0	0	0	0	0	0	0	0	0	0
k__Fungi;p__Ascomycota;c__Sordariomycetes;o__Diaporthales;f__Togniniaceae;g__Phaeoacremonium	0	0	0	0	0	0	0	0	0	0	0	0	0	0	0.000551572	0	0	0	0	0	0	0	0	0	0	0	0	0	0	0	0	0	0	0	0	0	0	0	0	0	0	0	0	0	0	0	0	0	0
k__Fungi;p__Ascomycota;c__Sordariomycetes;o__Diaporthales;f__Valsaceae;g__unidentified	0	0	0	0	0	0	0	0	0	0	0	0	0	0	0	0	0	0	0	0	0	0	0	0	0	0	0	0	0	0	0	0	0	0	0	0	0	0	0	0	0	0	0	0	0	0	0	0	0
k__Fungi;p__Basidiomycota;c__Agaricomycetes;o__Agaricales;f__Pluteaceae;g__Volvopluteus	0	0	0	0	0	0	0	0	0	0	0	0	0	0	0	0	0	0	0	0	0	0	0	0	0	0	0	0	0	0	0	0	0	0	0	0	0	0	0	0	0	0	0	0	0	0	0	0	0
k__Fungi;p__Ascomycota;c__Lecanoromycetes;o__Lecanorales;f__Parmeliaceae;g__Hypotrachyna	0	0	0	0	0	0	0	0	0	0	0	0	0	0	0	0	0	0	0	0	0	0	0	0	0	0	0	0	0	0	0	0	0	0	0	0	0	0	0	0	0	0	0	0	0	0	0	0	0
k__Fungi;p__Ascomycota;c__Dothideomycetes;o__Pleosporales;f__Incertae sedis;g__Ascochyta	0	0	0	0	0	0	0	0	0	0	0	0	0	0	0	0	0	0	0	0	0	0	0	0	0	0	0	0	0	0	0	0	0	0	0	0	0	0	0	0	0	0	0	0	0	0	0	0	0
k__Fungi;p__Ascomycota;c__Sordariomycetes;o__Hypocreales;f__Nectriaceae;g__Nectria	0	0	0	0	0	0	0	0	0	0	0	0	0	0	0	0	0	0	0	0	0	0	0	0	0	0	0	0	0	0	0	0	0	0	0	0	0	0	0	0	0	0	0	0	0	0	0	0	0
k__Fungi;p__Ascomycota;c__Leotiomycetes;o__Helotiales;f__Hemiphacidiaceae;g__Meria	0	0	0	0	0	0	0	0	0	0	0	0	0	0	0	0	0	0	0	0	0	0	0	0	0	0	0	0	0	0	0	0	0	0	0	0	0	0	0	0	0	0	0	0	0	0	0	0	0
k__Fungi;p__Ascomycota;c__Leotiomycetes;o__Incertae sedis;f__Incertae sedis;g__Geomyces	0	0	0	0	0	0	0	0	0	0	0	0.000838223	0	0	0	0	0	0	0	0	0	0	0	0	0	0	0	0	0	0	0	0	0	0	0	0	0	0	0	0	0	0	0	0	0	0	0	0	0
k__Fungi;p__Basidiomycota;c__Agaricomycetes;o__Agaricales;f__Agaricaceae;g__Cystoderma	0	0	0	0	0	0	0	0	0	0	0	0	0	0	0	0	0	0	0	0	0	0	0	0	0	0	0	0	0	0	0	0	0	0	0	0	0	0	0	0	0	0	0	0	0	0	0	0	0
k__Fungi;p__Basidiomycota;c__Agaricomycetes;o__Polyporales;f__Phanerochaetaceae;g__Antrodiella	0	0	0	0	0	0	0	0	0	0	0	0	0	0	0	0	0	0	0	0	0	0	0	0	0	0	0	0	0	0	0	0	0	0	0	0	0	0	0	0	0	0	0	0	0	0	0	0	0
k__Fungi;p__Basidiomycota;c__Tremellomycetes;o__Tremellales;f__Incertae sedis;g__unidentified	0	0	0	0	0	0	0	0	0	0	0	0	0	0	0	0	0	0	0	0	0	0	0	0	0	0	0	0	0	0	0	0	0	0	0	0	0	0	0	0	0	0	0	0	0	0	0	0	0.000335909
k__Fungi;p__Ascomycota;c__Dothideomycetes;o__Myriangiales;f__Incertae sedis;g__Endosporium	0	0	0	0	0	0	0	0	0	0	0	0	0	0	0	0	0	0	0	0	0	0	0	0	0	0	0	0	0	0	0	0	0	0	0	0	0	0	0	0	0	0	0	0	0	0	0	0	0
k__Fungi;p__Basidiomycota;c__Agaricomycetes;o__Polyporales;f__Meruliaceae;g__Irpex	0	0	0	0	0	0	0	0	0	0	0	0	0	0	0	0	0	0	0	0	0	0	0	0	0	0	0	0	0	0	0	0	0	0	0	0	0	0	0	0	0	0	0	0	0	0	0	0	0
k__Fungi;p__Ascomycota;c__Sordariomycetes;o__Chaetosphaeriales;f__Chaetosphaeriaceae;g__unidentified	0	0	0	0	0	0	0	0	0	0	0	0	0	0	0	0	0	0	0	0	0	0	0	0	0	0	0	0	0	0	0	0	0	0	0	0	0	0	0	0	0	0.000506842	0	0	0	0	0	0	0
k__Fungi;p__Ascomycota;c__Lecanoromycetes;o__Peltigerales;f__Pannariaceae;g__Degelia	0	0	0	0	0	0	0	0	0	0	0	0	0	0	0	0	0	0	0	0	0	0	0	0	0	0	0	0	0	0	0	0	0	0	0	0	0	0	0	0	0	0	0	0	0	0	0	0	0
k__Fungi;p__Ascomycota;c__Leotiomycetes;o__Helotiales;f__Dermateaceae;g__unidentified	0	0	0	0	0	0	0	0	0	0	0	0	0	0	0	0	0	0	0	0	0	0	0	0	0	0	0	0	0	0	0	0	0	0	0	0	0	0	0	0	0	0	0	0	0	0	0	0	0
k__Fungi;p__Ascomycota;c__Sordariomycetes;o__Hypocreales;f__Bionectriaceae;g__Clonostachys	0	0	0	0	0	0	0	0	0	0	0	0	0	0	0	0	0	0	0	0	0	0	0	0	0	0	0	0	0	0	0	0	0	0	0	0	0	0	0	0	0	0	0	0	0	0	0	0	0
k__Fungi;p__Ascomycota;c__Saccharomycetes;o__Saccharomycetales;f__Pichiaceae;g__unidentified	0	0	0	0	0	0	0	0	0	0	0	0	0	0	0	0	0	0	0	0	0	0	0	0	0	0	0	0	0	0	0	0	0	0	0	0	0	0	0	0	0	0	0	0	0	0	0	0	0
k__Fungi;p__Ascomycota;c__Incertae sedis;o__Incertae sedis;f__Incertae sedis;g__Mastigosporium	0	0	0	0	0	0	0	0	0	0	0	0	0	0	0	0	0	0	0	0	0	0	0	0	0	0	0	0	0	0	0	0	0	0	0	0	0	0	0	0	0	0	0	0	0	0	0	0	0
k__Fungi;p__Basidiomycota;c__Agaricomycetes;o__Agaricales;f__Lyophyllaceae;g__Calocybe	0	0	0	0	0	0	0	0	0	0	0	0	0	0	0	0	0	0	0	0	0	0	0	0	0	0	0	0	0	0	0	0	0	0	0	0	0	0	0	0	0	0	0	0	0	0	0	0	0
k__Fungi;p__Ascomycota;c__Saccharomycetes;o__Saccharomycetales;f__Dipodascaceae;Other	0	0	0	0	0	0	0	0	0	0	0	0	0	0	0	0	0	0	0	0	0	0	0	0.000825083	0	0	0	0	0.00119976	0	0	0	0	0	0	0	0	0	0	0	0	0	0	0	0	0	0	0	0
k__Fungi;p__Ascomycota;c__Leotiomycetes;o__Rhytismatales;f__Rhytismataceae;g__Colpoma	0	0	0	0	0	0	0	0	0	0	0	0	0	0	0	0	0	0	0	0	0	0	0	0	0	0	0	0	0	0	0	0	0	0	0	0	0	0	0	0	0	0	0	0	0	0	0	0	0
k__Fungi;p__Basidiomycota;c__Agaricomycetes;o__Agaricales;f__Marasmiaceae;g__Crinipellis	0	0	0	0	0	0	0	0	0	0	0	0	0	0	0	0	0	0	0	0	0	0	0	0	0	0	0	0	0	0	0	0	0	0	0	0	0	0	0	0	0	0	0	0	0	0	0	0	0
k__Fungi;p__Ascomycota;c__Sordariomycetes;o__Sordariales;f__Chaetomiaceae;g__Thielavia	0	0	0	0	0	0	0	0	0	0	0	0	0	0	0	0	0	0	0	0.00149105	0	0	0	0	0	0	0	0	0	0	0	0	0	0	0	0	0	0	0	0	0	0	0	0	0	0	0	0	0
k__Fungi;p__Ascomycota;c__Dothideomycetes;o__Pleosporales;f__Phaeosphaeriaceae;g__Stagonospora	0	0	0	0	0	0	0	0	0	0	0	0	0	0	0	0	0	0	0	0	0	0	0	0	0	0	0	0	0	0	0	0	0	0	0	0	0	0	0	0	0	0	0	0	0	0	0	0	0.000671817
k__Fungi;p__Chytridiomycota;c__Chytridiomycetes;o__Spizellomycetales;f__Spizellomycetaceae;g__Spizellomyces	0	0	0	0	0	0	0	0	0	0	0	0	0	0	0	0	0	0	0	0	0	0	0	0	0	0	0	0	0	0	0	0	0	0	0	0	0	0	0	0	0	0	0	0	0	0	0	0	0
k__Fungi;p__Basidiomycota;c__Agaricomycetes;o__Boletales;f__Tapinellaceae;g__Tapinella	0	0	0	0	0	0	0	0	0	0	0	0	0	0	0	0	0	0	0	0	0	0	0	0	0	0	0	0	0	0	0	0	0	0	0	0	0	0	0	0	0	0	0	0	0	0	0	0	0
k__Fungi;p__Basidiomycota;c__Tremellomycetes;o__Tremellales;f__Incertae sedis;g__Filobasidiella	0	0	0	0	0	0	0	0	0	0	0	0	0	0	0	0	0	0	0	0	0.000841751	0	0	0	0	0	0	0	0	0	0	0	0	0	0	0	0	0	0	0	0	0	0	0	0	0	0	0	0
k__Fungi;p__Ascomycota;c__Sordariomycetes;o__Diaporthales;f__Togniniaceae;g__Togninia	0	0	0	0	0	0	0	0	0	0	0	0	0	0	0	0	0	0	0	0	0	0	0	0	0	0	0	0	0	0	0	0	0	0	0	0	0	0	0	0	0	0	0	0	0	0	0	0	0
k__Fungi;p__Ascomycota;c__Incertae sedis;o__Incertae sedis;f__Incertae sedis;g__Heterospora	0	0	0	0	0	0	0	0	0	0	0	0	0	0	0	0	0	0	0	0	0	0.000614628	0	0	0	0	0	0	0	0	0	0	0	0	0	0	0	0	0	0	0	0	0	0	0	0	0	0	0
k__Fungi;p__Ascomycota;c__Sordariomycetes;o__Incertae sedis;f__Magnaporthaceae;g__Pyricularia	0	0	0	0	0	0	0	0	0	0	0	0	0	0	0	0	0	0	0	0	0	0	0	0	0	0	0	0	0	0	0	0	0	0	0	0	0	0	0	0	0	0	0	0	0	0	0	0	0
k__Fungi;p__Ascomycota;c__Dothideomycetes;o__Pleosporales;f__Incertae sedis;g__Pyrenochaeta	0	0	0	0	0	0	0	0	0	0	0	0	0	0	0	0	0	0	0	0	0	0	0	0	0	0	0	0	0	0	0	0	0	0	0	0	0	0	0	0	0	0	0	0	0	0	0	0	0
k__Fungi;p__Ascomycota;c__Saccharomycetes;o__Saccharomycetales;f__Debaryomycetaceae;g__Meyerozyma	0	0	0	0	0	0	0	0	0	0	0.00120048	0	0	0	0	0	0	0	0	0	0	0	0	0	0	0	0	0	0	0	0	0	0	0	0	0	0	0	0	0	0	0	0	0	0	0	0	0	0
k__Fungi;p__Basidiomycota;c__Agaricomycetes;o__Polyporales;f__Meruliaceae;g__Mycoacia	0	0	0	0	0	0	0	0	0	0	0	0	0	0	0	0	0	0	0	0	0	0	0	0	0	0	0	0	0	0	0	0	0	0	0	0	0	0	0	0	0	0	0	0	0	0	0	0	0
k__Fungi;p__Ascomycota;c__Pezizomycetes;o__Pezizales;f__Pezizaceae;g__unidentified	0	0	0	0	0	0	0	0	0	0	0	0	0	0	0	0	0	0	0	0	0	0	0	0	0	0	0	0	0	0	0	0	0	0	0	0	0	0	0.000882223	0	0	0	0	0	0	0	0	0	0
k__Fungi;p__Basidiomycota;c__Agaricomycetes;o__Agaricales;f__Marasmiaceae;g__Mycetinis	0	0	0	0	0	0	0	0	0	0	0	0	0	0	0	0	0	0	0	0	0	0	0	0	0	0	0	0	0	0	0	0	0	0	0	0	0	0	0	0	0	0	0	0	0	0	0	0	0
k__Fungi;p__Basidiomycota;c__Agaricomycetes;o__Agaricales;f__Agaricaceae;g__Phaeolepiota	0	0	0	0	0	0	0	0	0	0	0	0	0	0	0	0	0	0	0	0	0	0	0	0	0	0	0	0	0	0	0	0	0	0	0	0	0	0	0	0	0	0	0	0	0	0	0	0	0
k__Fungi;p__Basidiomycota;c__Agaricomycetes;o__Agaricales;f__Lyophyllaceae;g__Ossicaulis	0	0	0	0	0	0	0	0	0	0	0	0	0	0	0	0	0	0	0	0	0	0	0	0	0	0	0	0	0	0	0	0	0	0	0	0	0	0	0	0	0	0	0	0	0	0	0	0	0
k__Fungi;p__Ascomycota;c__Eurotiomycetes;o__Eurotiales;f__Trichocomaceae;g__Paecilomyces	0	0	0	0	0	0	0	0	0	0	0	0	0	0	0	0	0	0	0	0	0	0	0	0	0	0	0	0	0	0	0	0	0	0	0	0	0	0	0	0	0	0	0	0	0	0	0	0	0
k__Fungi;p__Basidiomycota;c__Agaricomycetes;o__Agaricales;f__Agaricaceae;g__Echinoderma	0	0	0	0	0	0	0	0	0	0	0	0	0	0	0	0	0	0	0	0	0	0	0	0	0	0	0	0	0	0	0	0	0	0	0	0	0	0	0	0	0	0	0	0	0	0	0	0	0
k__Fungi;p__Basidiomycota;c__Agaricomycetes;o__Agaricales;f__Lyophyllaceae;g__Tephrocybe	0	0	0	0	0	0	0	0	0	0	0	0	0	0	0	0	0	0	0	0	0	0	0	0	0	0	0	0	0	0	0	0	0	0	0	0	0	0	0	0	0	0	0	0	0	0	0	0	0
k__Fungi;p__Ascomycota;c__Sordariomycetes;o__Diaporthales;f__Melanconidaceae;g__Melanconiella	0	0	0	0	0	0	0	0	0	0	0	0	0	0	0	0	0	0	0	0	0	0	0	0	0	0	0	0	0	0	0	0	0	0	0	0	0	0	0	0	0	0	0	0	0	0	0	0	0
k__Fungi;p__Basidiomycota;c__Tremellomycetes;o__Tremellales;f__Incertae sedis;g__Kwoniella	0	0	0	0	0	0	0	0	0	0	0	0	0	0	0	0	0	0	0	0	0	0	0	0	0	0	0	0	0	0	0	0	0	0	0	0	0	0	0	0	0	0	0	0	0	0	0	0	0
k__Fungi;p__Zygomycota;c__Incertae sedis;o__Mortierellales;Other;Other	0	0	0	0	0	0	0	0	0	0	0	0	0	0	0	0	0	0	0	0	0	0	0	0	0	0	0	0	0	0	0	0	0	0	0	0	0	0	0	0	0	0	0	0	0	0	0	0	0
k__Fungi;p__Ascomycota;c__Incertae sedis;o__Incertae sedis;f__Incertae sedis;g__Ochroconis	0	0	0	0	0	0	0	0	0	0	0	0	0	0	0	0	0	0	0	0	0	0	0	0	0	0	0	0	0	0	0	0	0	0	0	0	0	0	0	0	0	0	0	0	0	0	0	0	0
k__Fungi;p__Ascomycota;c__Dothideomycetes;o__Pleosporales;f__Leptosphaeriaceae;g__Plenodomus	0	0	0	0	0	0	0	0	0	0	0	0	0	0	0	0	0	0	0	0	0	0	0	0	0	0	0	0	0	0	0	0	0	0	0.000174672	0	0	0	0	0	0	0	0	0	0	0	0	0	0
k__Fungi;p__Ascomycota;c__Sordariomycetes;o__Hypocreales;f__Incertae sedis;g__Myrothecium	0	0	0	0	0	0	0	0	0	0	0	0	0	0	0	0	0	0	0	0	0	0	0	0	0	0	0	0	0	0	0	0	0	0	0	0	0	0	0	0	0	0	0	0	0	0	0	0	0
k__Fungi;p__Ascomycota;c__Sordariomycetes;o__Boliniales;f__Boliniaceae;Other	0	0	0	0	0	0	0	0	0	0	0	0	0	0	0	0	0	0	0	0	0	0	0	0	0	0	0	0	0	0	0	0	0	0	0	0	0	0	0	0	0	0	0	0	0	0	0	0	0
k__Fungi;p__Ascomycota;c__Lecanoromycetes;o__Lecanorales;f__Cladoniaceae;g__Cladonia	0	0	0	0	0	0	0	0	0	0	0	0	0	0	0	0	0	0	0	0	0	0	0	0	0	0	0	0	0	0	0	0	0	0	0	0	0	0	0	0	0	0	0	0	0	0	0	0	0
k__Fungi;p__Ascomycota;c__Eurotiomycetes;o__Chaetothyriales;f__Incertae sedis;g__Coniosporium	0	0	0	0	0	0	0	0	0	0	0	0	0	0	0	0	0	0	0	0	0	0	0	0	0	0	0	0	0	0	0	0	0	0	0	0	0	0	0	0	0	0	0	0	0	0	0	0	0.000335909
k__Fungi;p__Ascomycota;c__Sordariomycetes;o__Diaporthales;f__Gnomoniaceae;g__Cryptosporella	0	0	0	0	0	0	0	0	0	0	0	0	0	0	0	0	0	0	0	0	0	0	0	0	0	0	0	0	0	0	0	0	0	0	0	0	0	0	0	0	0	0	0	0	0	0	0	0	0
k__Fungi;p__Ascomycota;c__Dothideomycetes;o__Capnodiales;f__Schizothyriaceae;g__Zygophiala	0	0	0	0	0	0	0	0	0	0	0	0	0	0	0	0	0	0	0	0	0	0	0	0	0	0	0	0	0	0	0	0	0	0	0	0	0	0	0	0	0	0	0	0	0	0	0	0	0
k__Fungi;p__Ascomycota;c__Sordariomycetes;o__Chaetosphaeriales;f__Chaetosphaeriaceae;g__Dictyochaeta	0	0	0	0	0	0	0	0	0	0	0	0	0	0	0	0	0.00154321	0	0	0	0	0	0	0	0	0	0	0	0	0	0	0	0	0	0	0	0	0	0	0	0	0	0	0	0	0	0	0	0
k__Fungi;p__Basidiomycota;c__Agaricomycetes;o__Russulales;f__Peniophoraceae;g__Entomocorticium	0	0	0	0	0	0	0	0.000427168	0	0	0	0	0	0	0	0	0	0	0.00111421	0	0	0	0	0	0	0	0	0	0	0	0	0	0	0	0	0	0	0	0	0	0	0	0	0	0	0	0	0	0
k__Fungi;p__Basidiomycota;c__Tremellomycetes;o__Tremellales;f__Incertae sedis;g__Derxomyces	0	0	0	0	0	0	0	0	0	0	0	0	0	0	0	0	0	0	0	0	0	0	0	0	0	0	0	0	0	0	0	0	0	0	0	0	0	0	0	0	0	0	0	0	0	0	0	0	0
k__Fungi;p__Basidiomycota;c__Agaricomycetes;o__Amylocorticiales;f__unidentified;g__unidentified	0	0	0	0	0	0	0	0	0	0	0	0	0	0	0	0	0	0	0	0	0	0	0	0	0	0	0	0	0	0	0	0	0	0	0	0	0	0	0	0	0	0	0	0	0	0	0	0	0
k__Fungi;p__Ascomycota;c__Sordariomycetes;o__Diaporthales;f__Incertae sedis;g__Valsaria	0	0	0	0	0	0	0	0	0	0	0	0	0	0	0	0	0	0	0	0	0	0	0	0	0	0	0	0	0	0	0	0	0	0	0	0.000224417	0.000433839	0	0	0	0	0	0	0	0	0	0	0	0
k__Fungi;p__Chytridiomycota;c__Chytridiomycetes;o__Spizellomycetales;f__Spizellomycetaceae;g__Powellomyces	0	0	0	0	0	0	0	0	0	0	0	0	0	0	0	0	0	0	0	0	0	0	0	0	0	0	0	0	0	0	0	0	0	0	0	0	0	0	0	0	0	0	0	0	0	0	0	0	0
k__Fungi;p__Ascomycota;c__Sordariomycetes;o__Xylariales;f__Xylariaceae;g__Hypoxylon	0	0	0	0	0	0	0	0	0	0	0	0	0	0	0	0	0	0	0	0	0	0	0	0	0	0	0	0	0	0	0	0	0	0	0	0	0	0	0	0	0	0	0	0	0	0	0	0	0
k__Fungi;p__Ascomycota;c__Incertae sedis;o__Incertae sedis;f__Incertae sedis;Other	0	0	0	0	0	0	0	0	0	0	0	0	0	0	0	0	0	0	0	0	0	0	0	0	0	0	0	0	0	0	0	0	0	0	0	0	0	0	0	0	0	0.000506842	0	0	0.000946522	0	0	0	0
k__Fungi;p__Basidiomycota;c__Agaricomycetes;o__Agaricales;f__Clavariaceae;g__unidentified	0	0	0	0	0	0	0	0	0	0	0	0	0	0	0	0	0	0	0	0	0	0	0	0	0	0	0	0	0	0	0	0	0	0	0	0	0	0	0	0	0	0	0	0	0	0	0	0	0
k__Fungi;p__Ascomycota;c__Sordariomycetes;o__Diaporthales;f__Valsaceae;g__Valsa	0	0	0	0	0	0	0	0	0	0	0	0	0	0	0	0.000612182	0	0	0	0	0	0	0	0	0	0	0	0	0	0	0	0	0	0	0	0	0	0	0	0	0	0	0	0	0	0	0	0	0
k__Fungi;p__Ascomycota;c__Sordariomycetes;o__Xylariales;f__Diatrypaceae;g__Cryptosphaeria	0	0	0	0	0	0	0	0	0	0	0	0	0	0	0	0	0	0	0	0	0	0	0	0	0	0	0	0	0	0	0	0	0	0	0	0	0	0	0	0	0	0	0	0	0	0	0	0	0
k__Fungi;p__Glomeromycota;c__Glomeromycetes;o__Diversisporales;f__Diversisporaceae;Other	0	0	0	0	0	0	0	0	0	0	0	0	0	0	0	0	0	0	0	0	0	0	0	0	0	0	0	0	0	0	0	0	0	0	0	0	0	0	0	0	0	0	0	0	0	0	0	0	0
k__Fungi;p__Basidiomycota;c__Agaricomycetes;o__Agaricales;f__Agaricaceae;g__Lepiota	0	0	0	0	0	0	0	0	0	0	0	0	0	0	0	0	0	0	0	0	0	0	0	0	0	0	0	0	0	0	0	0	0	0	0	0	0	0	0	0	0	0	0	0	0	0	0	0	0
k__Fungi;p__Basidiomycota;c__Agaricomycetes;o__Boletales;f__Paxillaceae;g__Hydnomerulius	0	0	0	0	0	0	0	0	0	0	0	0	0	0	0	0	0	0	0	0	0	0	0	0	0	0	0	0	0	0	0	0	0	0	0	0	0	0	0	0	0	0	0	0	0	0	0	0	0
k__Fungi;p__Ascomycota;c__Pezizomycetes;o__Pezizales;f__Pyronemataceae;g__Scutellinia	0	0	0	0	0	0	0	0	0	0	0	0	0	0	0	0	0	0	0	0	0	0	0	0	0	0	0	0	0	0	0	0	0	0	0	0	0	0	0	0	0	0	0	0	0	0	0	0	0
k__Fungi;p__Ascomycota;c__Dothideomycetes;o__Botryosphaeriales;f__Botryosphaeriaceae;g__Botryosphaeria	0	0	0	0	0	0	0	0	0	0	0	0	0	0	0	0	0	0	0	0	0	0	0	0	0	0	0	0	0	0	0	0	0.000968523	0	0	0	0.000433839	0	0	0	0	0	0	0	0	0	0	0	0
k__Fungi;p__Ascomycota;c__Sordariomycetes;o__Hypocreales;f__Hypocreaceae;g__Hypomyces	0	0	0	0	0	0	0	0	0	0	0	0	0	0	0	0	0	0	0	0.000497018	0	0	0	0	0	0	0	0	0	0	0	0	0	0	0	0	0	0	0	0	0	0	0	0	0	0	0	0	0
k__Fungi;p__Glomeromycota;c__Glomeromycetes;o__Paraglomerales;Other;Other	0	0	0	0	0	0	0	0	0	0	0	0	0	0	0	0	0	0	0	0	0	0	0	0	0	0	0	0	0	0	0	0	0	0	0	0	0	0	0	0	0	0	0	0	0	0	0	0	0
k__Fungi;p__Ascomycota;c__Leotiomycetes;o__Helotiales;f__Incertae sedis;g__Glarea	0	0	0	0	0	0	0	0	0	0	0	0	0	0	0	0	0	0	0	0	0	0	0	0	0	0	0	0	0	0	0	0	0	0	0	0	0	0	0	0	0	0	0	0	0	0	0	0	0
k__Fungi;p__Ascomycota;c__Sordariomycetes;o__Xylariales;f__Amphisphaeriaceae;g__Adisciso	0	0	0	0	0	0	0	0	0	0	0	0	0	0	0	0	0	0	0	0	0	0	0	0	0	0	0	0	0	0	0	0.000416667	0	0	0	0	0	0	0	0	0	0	0	0	0	0	0	0	0
k__Fungi;p__Basidiomycota;c__Cystobasidiomycetes;o__Incertae sedis;f__Incertae sedis;g__Sakaguchia	0	0	0	0	0	0	0	0	0	0	0	0	0	0	0	0	0	0	0	0	0	0	0	0	0	0	0	0	0	0	0	0	0	0	0	0	0	0	0	0	0	0	0	0	0	0	0	0	0
k__Fungi;p__Ascomycota;c__Sordariomycetes;o__Hypocreales;f__Hypocreaceae;g__Acrostalagmus	0	0	0	0	0	0	0	0	0	0	0	0	0	0	0	0	0	0	0	0	0	0	0	0	0	0	0	0	0	0	0	0	0	0	0	0	0	0	0	0	0	0	0	0	0	0	0	0	0
k__Fungi;p__Ascomycota;c__Saccharomycetes;o__Saccharomycetales;f__Pichiaceae;g__Pichia	0	0	0	0	0	0	0	0	0	0	0	0	0	0	0	0	0	0	0	0	0	0	0.000325839	0	0	0	0	0	0	0	0	0	0	0	0	0	0	0	0	0	0	0	0	0	0	0	0	0	0
k__Fungi;p__Ascomycota;c__Taphrinomycetes;o__Taphrinales;f__unidentified;g__unidentified	0	0	0	0	0	0	0	0	0	0	0	0	0	0	0	0	0	0	0	0	0	0	0	0	0	0	0	0	0	0	0	0	0	0	0.000524017	0	0	0	0	0	0	0	0	0	0	0	0	0.000127097	0.000335909
k__Fungi;p__Ascomycota;c__Incertae sedis;o__Incertae sedis;f__Incertae sedis;g__Microcyclospora	0	0	0	0	0	0	0	0	0	0	0	0	0	0	0	0	0	0	0	0	0	0	0	0	0	0	0	0	0	0.0013245	0	0	0	0	0	0	0	0	0	0	0	0	0	0	0	0	0	0	0
k__Fungi;p__Ascomycota;c__Sordariomycetes;o__Boliniales;f__Boliniaceae;g__Endoxyla	0	0	0	0	0	0	0	0	0	0	0	0	0	0	0	0	0	0	0	0	0	0	0	0	0	0	0	0	0	0	0	0	0	0	0	0	0.00130152	0	0	0	0	0	0	0	0	0	0	0	0
k__Fungi;p__Basidiomycota;c__Tremellomycetes;o__Tremellales;f__Incertae sedis;g__Tremella	0	0	0	0	0	0	0	0	0	0	0	0	0	0	0	0	0	0	0	0	0	0	0	0	0	0	0	0	0	0	0	0	0	0	0	0	0	0	0	0	0	0	0	0	0	0	0	0	0.000335909
k__Fungi;p__Ascomycota;c__Sordariomycetes;o__Xylariales;f__Amphisphaeriaceae;g__Seimatosporium	0	0	0	0	0	0	0	0	0	0	0	0	0	0	0	0	0	0	0	0	0	0	0	0	0	0	0	0	0	0	0	0	0	0	0	0	0	0	0	0	0	0	0	0	0	0	0	0	0
k__Fungi;p__Basidiomycota;c__Agaricomycetes;o__Agaricales;f__Pleurotaceae;Other	0	0	0	0	0	0	0	0	0	0	0	0	0	0	0	0	0	0	0	0	0	0	0	0	0	0	0	0	0	0	0	0	0	0	0	0	0	0	0	0	0	0	0	0	0	0	0	0	0
k__Fungi;p__Ascomycota;c__Orbiliomycetes;o__Orbiliales;f__Orbiliaceae;g__Dactylella	0	0	0	0	0	0	0	0	0	0	0	0	0	0	0	0	0	0	0	0	0	0	0	0	0	0	0	0	0	0	0	0	0	0	0	0	0	0	0	0	0	0	0	0	0	0	0	0	0
k__Fungi;p__Ascomycota;c__Sordariomycetes;o__Diaporthales;f__Incertae sedis;g__Linospora	0	0	0	0	0	0	0	0	0	0	0	0	0	0	0	0	0	0	0	0	0	0	0	0	0	0	0	0	0	0	0	0	0	0	0	0	0	0	0	0	0	0	0	0	0	0	0	0	0
k__Fungi;p__Ascomycota;c__Sordariomycetes;o__Coniochaetales;f__Coniochaetaceae;g__Coniochaeta	0	0	0	0	0	0	0	0	0	0	0	0	0	0	0	0	0	0	0	0	0	0	0	0	0	0	0	0	0	0	0	0	0	0	0	0	0	0	0.000441112	0	0	0	0	0	0	0	0	0	0
k__Fungi;p__Glomeromycota;c__Glomeromycetes;o__Diversisporales;f__Diversisporaceae;g__Diversispora	0	0	0	0	0	0	0	0	0	0	0	0	0	0	0	0	0	0	0	0	0	0	0	0	0	0	0	0	0	0	0	0	0	0	0	0	0	0	0	0	0	0	0	0	0	0	0	0	0
k__Fungi;p__Ascomycota;c__Sordariomycetes;o__Chaetosphaeriales;f__Chaetosphaeriaceae;g__Chloridium	0	0	0	0	0	0	0	0	0	0	0	0	0	0	0	0	0	0	0	0	0	0	0	0	0	0	0	0	0	0	0	0	0	0	0	0	0	0	0	0	0	0	0	0	0	0	0	0	0
k__Fungi;p__Ascomycota;c__Pezizomycetes;o__Pezizales;f__Morchellaceae;g__Morchella	0	0	0	0	0	0	0	0	0	0	0	0	0	0	0	0	0	0	0	0	0	0	0	0	0	0	0	0	0	0	0	0	0	0	0	0	0	0	0	0	0	0	0	0	0	0	0	0	0
k__Fungi;p__Ascomycota;c__Eurotiomycetes;o__Eurotiales;f__Trichocomaceae;g__unidentified	0	0	0	0	0	0	0	0	0	0	0	0	0	0	0	0	0	0	0	0	0	0	0	0	0	0	0	0	0	0	0	0	0	0	0	0	0	0	0	0	0	0	0	0	0	0	0	0	0
k__Fungi;p__Ascomycota;c__Dothideomycetes;o__Capnodiales;f__Mycosphaerellaceae;g__Uwebraunia	0	0	0	0	0	0	0	0	0	0	0	0	0	0	0	0	0	0	0	0	0	0	0	0	0	0	0	0	0	0	0	0	0	0	0.000174672	0	0	0	0	0	0	0	0	0	0	0	0	0	0
k__Fungi;p__Ascomycota;c__Sordariomycetes;o__Incertae sedis;f__Incertae sedis;g__Eucasphaeria	0	0	0	0	0	0	0	0	0	0	0	0	0	0	0	0	0	0	0	0	0	0	0	0	0	0	0	0	0	0	0	0	0.000968523	0	0.000174672	0	0	0	0	0	0	0	0	0	0	0	0	0	0
k__Fungi;p__Ascomycota;c__Lecanoromycetes;o__Lecanorales;f__Ramalinaceae;Other	0	0	0	0	0	0	0	0	0	0	0	0	0	0	0	0	0	0	0	0	0	0	0	0	0	0	0	0	0	0	0	0	0	0	0	0	0	0	0	0	0	0	0	0	0	0	0	0	0
k__Fungi;p__Basidiomycota;c__Agaricomycetes;o__Agaricales;f__Tricholomataceae;g__Tricholomopsis	0	0	0	0	0	0	0	0	0	0	0	0	0	0	0	0	0	0	0	0	0	0	0	0	0	0	0	0	0	0	0	0	0	0	0	0	0	0	0	0	0	0	0	0	0	0	0	0	0
k__Fungi;p__Ascomycota;c__Sordariomycetes;o__Microascales;f__Microascaceae;g__Petriella	0	0	0	0	0	0	0	0	0	0	0	0	0	0	0	0	0	0	0	0	0	0	0	0	0	0	0	0	0	0	0	0	0	0	0	0	0	0	0	0	0	0	0	0	0	0	0	0	0
k__Fungi;p__Ascomycota;c__Lecanoromycetes;o__Lecanorales;f__Parmeliaceae;g__Evernia	0	0	0	0	0	0	0	0	0	0	0	0	0	0	0	0	0	0	0	0	0	0	0	0	0	0	0	0	0	0	0	0	0	0	0	0	0	0	0	0	0	0	0	0	0	0	0	0	0
k__Fungi;p__Ascomycota;c__Sordariomycetes;o__Diaporthales;f__Melanconidaceae;g__Valsalnicola	0	0	0	0	0	0	0	0	0	0	0	0	0	0	0.000551572	0	0	0	0	0	0	0	0	0	0	0	0	0	0	0	0	0	0	0	0	0	0	0	0	0	0	0	0	0	0	0	0	0	0
k__Fungi;p__Basidiomycota;c__Agaricomycetes;o__Thelephorales;f__Thelephoraceae;g__Pseudotomentella	0	0	0	0	0	0	0	0	0	0	0	0	0	0	0	0	0	0	0	0	0	0	0	0	0	0	0	0	0	0	0	0	0	0	0	0	0	0	0	0	0	0	0	0	0	0	0	0	0
k__Fungi;p__Ascomycota;c__Sordariomycetes;o__Hypocreales;f__Ophiocordycipitaceae;g__Hirsutella	0	0	0	0	0	0	0	0	0	0	0	0	0	0	0	0	0	0	0	0	0	0	0	0	0	0	0	0	0	0	0	0	0	0	0	0	0	0	0	0	0	0	0	0	0	0	0	0	0
k__Fungi;p__Basidiomycota;c__Agaricomycetes;o__Agaricales;f__Pleurotaceae;g__Nematoctonus	0	0	0	0	0	0	0	0	0	0	0	0	0	0	0	0	0	0	0	0	0	0	0	0	0	0	0	0	0	0	0	0	0	0	0	0	0	0	0	0	0	0	0	0	0	0	0	0.000127097	0
k__Fungi;p__Ascomycota;c__Sordariomycetes;o__Diaporthales;f__Melanconidaceae;g__Prosthecium	0	0	0	0	0	0	0	0	0	0	0	0	0	0	0	0	0	0	0	0	0	0	0	0	0	0	0	0	0	0	0	0	0	0	0.000174672	0	0.000867679	0	0	0	0	0	0	0	0	0	0	0	0
k__Fungi;p__Basidiomycota;c__Agaricomycetes;o__Agaricales;f__Hygrophoraceae;g__Hygrocybe	0	0	0	0	0	0	0	0	0	0	0	0	0	0	0	0	0	0	0	0	0	0	0	0	0	0	0	0	0	0	0	0	0	0	0	0	0	0	0	0	0	0	0	0	0	0	0	0	0
k__Fungi;p__Ascomycota;c__Pezizomycetes;o__Pezizales;f__Pyronemataceae;g__unidentified	0	0	0	0	0	0	0	0	0	0	0	0	0	0	0	0	0	0	0	0	0	0	0	0	0	0	0	0.000645995	0	0	0	0	0	0	0	0	0	0	0	0	0	0	0	0	0	0	0	0	0
k__Fungi;p__Ascomycota;c__Saccharomycetes;o__Saccharomycetales;f__Dipodascaceae;g__unidentified	0	0	0	0	0	0	0	0	0	0	0	0	0	0	0	0	0	0	0	0	0	0	0	0	0	0	0	0	0	0	0	0	0	0	0	0	0	0	0	0	0	0	0	0	0	0	0	0	0
k__Fungi;p__Basidiomycota;c__Agaricomycetes;o__Geastrales;f__Geastraceae;g__Geastrum	0	0	0	0	0	0	0	0	0	0	0	0	0	0	0	0	0	0	0	0	0	0	0	0	0	0	0	0	0	0	0	0	0	0	0	0	0	0	0	0	0	0	0	0	0	0	0	0	0
k__Fungi;p__Ascomycota;c__Sordariomycetes;o__Xylariales;f__Amphisphaeriaceae;g__Seiridium	0	0	0	0	0	0	0	0	0	0	0	0	0	0	0	0	0	0	0	0.000994036	0	0	0	0	0	0	0	0	0	0	0	0	0	0	0	0	0	0	0	0	0	0	0	0	0	0	0	0	0
k__Fungi;p__Basidiomycota;c__Agaricomycetes;o__Cantharellales;f__Botryobasidiaceae;g__unidentified	0	0	0	0	0	0	0	0	0	0	0	0	0	0	0	0	0	0	0	0	0	0	0	0	0	0	0	0	0	0	0	0	0	0	0	0	0	0	0	0	0	0	0	0	0	0	0	0	0
k__Fungi;p__Basidiomycota;c__Pucciniomycetes;o__Pucciniales;f__Pucciniastraceae;Other	0	0	0	0	0	0	0	0	0	0	0	0	0	0	0	0	0	0	0.000557103	0	0	0	0	0	0	0	0	0	0	0	0	0	0	0	0	0	0	0	0	0	0	0	0	0	0	0	0	0	0
k__Fungi;p__Ascomycota;c__Pezizomycetes;o__Pezizales;f__Discinaceae;g__Hydnotrya	0	0	0	0	0	0	0	0	0	0	0	0	0	0	0	0	0	0	0	0	0	0	0	0	0	0	0	0	0	0	0	0	0	0	0	0	0	0	0	0	0	0	0	0	0	0	0	0	0
k__Fungi;p__Ascomycota;c__Sordariomycetes;o__Diaporthales;f__Gnomoniaceae;g__Amphiporthe	0	0	0	0	0	0	0	0	0	0	0	0	0	0	0	0	0	0	0	0	0	0	0	0	0	0	0	0	0	0	0	0	0	0	0	0	0	0	0	0	0	0	0	0	0.000473261	0	0	0	0
k__Fungi;p__Ascomycota;c__Leotiomycetes;o__Helotiales;f__Hyaloscyphaceae;g__Trichopezizella	0	0	0	0	0	0	0	0	0	0	0	0	0	0	0	0.000306091	0	0	0	0	0	0	0	0	0	0	0	0.000645995	0	0	0	0	0	0	0	0	0	0	0	0	0	0	0	0	0	0	0	0	0
k__Fungi;p__Ascomycota;c__Incertae sedis;o__Incertae sedis;f__Incertae sedis;g__Hymenula	0	0	0	0	0	0	0	0	0	0	0	0	0	0	0	0	0	0	0	0	0	0	0	0	0	0	0	0	0	0	0	0	0	0	0	0	0	0	0	0	0	0	0	0	0	0	0	0	0
k__Fungi;p__Basidiomycota;c__Agaricomycetes;o__Thelephorales;f__Thelephoraceae;g__Tomentellopsis	0	0	0	0	0	0	0	0	0	0	0	0	0	0	0	0	0	0	0	0	0	0	0	0	0	0	0	0	0	0	0	0	0	0	0	0	0	0	0	0	0	0	0	0	0	0	0	0	0
k__Fungi;p__Basidiomycota;c__Agaricomycetes;o__Sebacinales;Other;Other	0	0	0	0	0	0	0	0	0	0	0	0	0	0	0	0	0	0	0	0	0	0	0	0	0	0	0	0	0	0	0	0	0	0	0	0	0	0	0.000882223	0	0	0	0	0	0	0	0	0	0
k__Fungi;p__Ascomycota;c__Sordariomycetes;o__Diaporthales;f__Melanconidaceae;g__Melanconis	0	0	0	0	0	0	0	0	0	0	0	0	0	0	0	0	0	0	0	0	0	0	0	0	0	0	0	0	0	0	0	0	0	0	0	0	0.000867679	0	0	0	0	0	0	0	0	0	0	0	0
k__Fungi;p__Basidiomycota;c__Agaricomycetes;o__Trechisporales;Other;Other	0	0	0	0	0	0	0	0	0	0	0	0	0	0	0	0	0	0	0	0	0	0	0	0	0	0	0	0	0	0.000441501	0	0	0	0	0	0	0	0	0	0	0	0	0	0	0	0	0	0	0
k__Fungi;p__Ascomycota;c__Dothideomycetes;o__Pleosporales;f__Leptosphaeriaceae;Other	0	0	0	0	0	0	0	0	0	0	0	0	0	0	0	0	0	0	0	0	0	0	0	0	0	0	0	0	0	0	0	0	0	0	0	0	0	0	0	0	0	0	0	0	0	0	0	0	0
k__Fungi;p__Ascomycota;c__Sordariomycetes;o__Sordariales;f__Lasiosphaeriaceae;g__Lasiosphaeris	0	0	0	0	0	0	0	0	0	0	0	0	0	0	0	0	0	0	0	0	0	0	0	0	0	0	0	0	0	0	0	0	0	0	0	0	0	0	0	0	0	0	0	0	0	0	0	0	0
k__Fungi;p__Ascomycota;c__Lecanoromycetes;o__Lecanorales;f__Lecanoraceae;g__Lecanora	0	0	0	0	0	0	0	0	0	0	0	0	0	0	0	0	0	0	0	0	0	0	0	0	0	0	0	0	0	0	0	0	0	0	0	0	0	0	0	0	0	0	0	0	0	0	0	0	0
k__Fungi;p__Zygomycota;c__Incertae sedis;o__Mucorales;f__Umbelopsidaceae;g__Umbelopsis	0	0	0	0	0	0	0	0	0	0	0	0	0	0	0	0	0	0	0	0	0	0	0	0	0	0	0	0	0	0	0	0	0	0	0	0	0	0	0	0	0	0	0	0	0	0	0	0	0
k__Fungi;p__Basidiomycota;c__Agaricomycetes;o__Polyporales;f__Polyporaceae;g__Perenniporia	0	0	0	0	0	0	0	0	0	0	0	0	0	0	0	0	0	0	0	0	0	0	0.000325839	0	0	0	0	0	0	0.000441501	0	0	0	0	0	0	0	0	0	0	0	0	0	0	0	0	0	0	0
k__Fungi;p__Ascomycota;c__Sordariomycetes;o__Coniochaetales;Other;Other	0	0	0	0	0	0	0	0	0	0	0	0	0	0	0	0	0	0	0	0	0	0	0	0	0	0	0	0	0	0	0	0	0	0	0	0	0	0	0	0	0	0	0	0	0	0	0	0	0
k__Fungi;p__Ascomycota;c__Dothideomycetes;o__Pleosporales;f__Venturiaceae;g__Fusicladium	0	0	0	0	0	0	0	0	0	0	0	0	0	0	0	0	0	0	0	0	0	0	0	0	0	0	0	0	0	0	0	0	0	0	0	0	0	0	0	0	0	0	0	0	0	0	0	0	0
k__Fungi;p__Ascomycota;c__Dothideomycetes;o__Pleosporales;f__Massarinaceae;g__unidentified	0	0	0	0	0	0	0	0	0	0	0	0	0	0	0	0	0	0	0	0	0	0	0	0	0	0	0	0	0	0	0	0	0	0	0	0	0	0	0	0	0	0	0	0	0	0	0	0	0
k__Fungi;p__Basidiomycota;c__Tremellomycetes;o__Cystofilobasidiales;f__Incertae sedis;g__Syzygospora	0	0	0	0	0	0	0	0	0	0	0	0	0	0	0	0	0	0	0	0	0	0	0	0	0	0	0	0	0	0	0	0	0	0	0	0	0	0	0	0	0	0	0	0	0	0	0	0	0
k__Fungi;p__Ascomycota;c__Sordariomycetes;o__Chaetosphaeriales;f__unidentified;g__unidentified	0	0	0	0	0	0	0	0	0	0	0	0	0	0	0	0	0	0	0	0	0	0	0	0	0	0	0	0	0	0	0	0	0	0	0	0	0	0	0	0	0	0	0	0	0	0	0	0	0
k__Fungi;p__Ascomycota;c__Dothideomycetes;o__Capnodiales;f__Mycosphaerellaceae;g__Pseudocercospora	0	0	0	0	0	0	0	0	0	0	0	0	0	0	0	0	0	0	0	0	0	0	0	0	0	0	0	0	0	0	0	0	0	0	0	0	0	0	0	0	0	0	0	0	0	0	0	0	0
k__Fungi;p__Ascomycota;c__Leotiomycetes;o__Helotiales;f__Hyaloscyphaceae;g__Albotricha	0	0	0	0	0	0	0	0	0	0	0	0	0	0	0	0	0	0	0	0	0	0	0	0	0	0	0	0	0	0	0	0	0	0	0	0	0	0	0	0	0	0	0	0	0.000473261	0	0	0	0
k__Fungi;p__Basidiomycota;c__Agaricomycetes;o__Sebacinales;f__Sebacinales Group B;g__unidentified	0	0	0	0	0	0	0	0	0	0	0	0	0	0	0	0	0	0	0	0	0	0	0	0	0	0	0	0	0	0	0	0	0	0	0	0	0	0	0	0	0	0	0	0	0	0	0	0	0
k__Fungi;p__Ascomycota;c__Dothideomycetes;o__Pleosporales;f__Massarinaceae;g__Massarina	0	0	0	0	0	0	0	0	0	0	0	0	0	0	0	0	0	0	0	0	0	0	0	0	0	0	0	0	0	0	0	0	0	0	0	0	0	0	0	0	0	0	0	0.000679348	0	0	0	0	0
k__Fungi;p__Ascomycota;c__Pezizomycetes;o__Pezizales;f__Pyronemataceae;g__Pyronema	0	0	0	0	0	0	0	0	0	0	0	0	0	0	0	0	0	0	0	0	0	0	0	0	0	0	0	0	0	0	0	0	0	0	0	0	0	0	0	0	0	0.000506842	0	0	0	0	0	0	0
k__Fungi;p__Ascomycota;c__Sordariomycetes;o__Hypocreales;f__Cordycipitaceae;g__Simplicillium	0	0	0	0	0	0	0	0	0	0	0	0	0	0	0	0	0	0	0	0	0	0	0	0	0	0	0	0	0	0	0	0	0	0	0	0	0	0	0	0	0	0	0	0	0	0	0	0	0
k__Fungi;p__Glomeromycota;c__Glomeromycetes;o__Diversisporales;f__Acaulosporaceae;g__unidentified	0	0	0	0	0	0	0	0	0	0	0	0	0	0	0	0	0	0	0	0	0	0	0.000651678	0	0	0	0	0	0	0	0	0	0	0	0	0	0	0	0	0	0	0	0	0	0	0	0	0	0
k__Fungi;p__Ascomycota;c__Sordariomycetes;o__Hypocreales;f__Incertae sedis;g__Sarocladium	0	0	0	0	0	0	0	0	0	0	0	0	0	0	0	0	0	0	0	0	0	0	0	0	0	0	0	0	0	0	0	0	0	0	0	0	0	0	0	0	0	0	0	0	0	0	0	0	0
k__Fungi;p__Ascomycota;c__Saccharomycetes;o__Saccharomycetales;f__Saccharomycetaceae;g__unidentified	0	0	0	0	0	0	0	0	0	0	0	0	0	0	0	0	0	0	0	0	0	0	0	0	0	0	0	0	0	0	0	0	0	0	0	0	0	0	0	0	0	0	0	0	0	0	0	0	0
k__Fungi;p__Basidiomycota;c__Agaricomycetes;o__Polyporales;f__Fomitopsidaceae;g__Phaeolus	0	0	0	0	0	0	0	0	0	0	0	0	0	0	0	0	0	0	0	0	0	0	0	0	0	0	0	0	0	0	0	0	0	0	0	0	0	0	0	0	0	0	0	0	0	0	0	0	0
k__Fungi;p__Ascomycota;c__Incertae sedis;o__Incertae sedis;f__Incertae sedis;g__Neoaleurodiscus	0	0	0	0	0	0	0	0	0	0	0	0	0	0	0	0	0	0	0	0	0	0	0	0	0	0	0	0	0	0	0	0.000416667	0	0	0	0	0	0	0	0	0	0	0	0	0	0	0	0	0
k__Fungi;p__Basidiomycota;c__Agaricomycetes;o__Cantharellales;f__Botryobasidiaceae;g__Haplotrichum	0	0	0	0	0	0	0	0	0	0	0	0	0	0	0	0	0	0	0	0	0	0	0	0	0	0	0	0	0	0	0	0	0	0	0	0	0	0	0	0	0	0	0	0	0	0	0	0	0
k__Fungi;p__Basidiomycota;c__Ustilaginomycetes;o__Ustilaginales;f__Ustilaginaceae;g__Pseudozyma	0	0	0	0	0	0	0	0	0	0	0	0	0	0	0	0	0	0	0	0	0	0	0	0	0	0	0	0	0	0	0	0	0	0	0	0	0	0	0	0	0	0	0	0	0	0	0	0	0
k__Fungi;p__Basidiomycota;c__Agaricomycetes;o__Russulales;f__Hericiaceae;g__Dentipellis	0	0	0	0	0	0	0	0	0	0	0	0	0	0	0	0	0	0	0	0	0	0	0	0	0	0	0	0	0	0	0	0	0	0	0	0	0	0	0	0	0	0	0	0	0	0	0	0	0
k__Fungi;p__Basidiomycota;c__Pucciniomycetes;o__Pucciniales;f__Pucciniaceae;g__Puccinia	0	0	0	0	0	0	0	0	0	0	0	0	0	0	0	0	0	0	0	0	0	0	0	0	0	0	0	0	0	0	0	0	0	0	0	0	0	0	0	0	0	0	0	0	0	0	0	0	0
k__Fungi;p__Ascomycota;c__Sordariomycetes;o__Hypocreales;f__Clavicipitaceae;g__Neotyphodium	0	0	0	0	0	0	0	0	0	0	0	0	0	0	0	0	0	0	0	0	0	0	0	0	0	0	0	0	0	0	0	0	0	0	0	0	0	0	0	0	0	0	0	0	0	0	0	0	0.000335909
k__Fungi;p__Ascomycota;c__Leotiomycetes;o__Helotiales;f__Hyaloscyphaceae;g__Proliferodiscus	0	0	0	0	0	0	0	0	0	0	0	0	0	0	0	0	0	0	0	0	0	0	0	0	0	0	0	0	0	0	0	0	0	0	0	0	0	0	0	0	0	0	0	0	0	0	0	0	0
k__Fungi;p__Basidiomycota;c__Agaricomycetes;o__Agaricales;f__Bolbitiaceae;g__Bolbitius	0	0	0	0	0	0	0	0	0	0	0	0	0	0	0	0	0	0	0	0	0	0	0	0	0	0	0	0	0	0	0	0	0	0	0	0	0	0	0	0	0	0	0	0	0	0	0	0	0
k__Fungi;p__Ascomycota;c__Leotiomycetes;o__Helotiales;f__Dermateaceae;g__Cryptosporiopsis	0	0	0	0	0	0	0	0	0	0	0	0	0	0	0	0	0	0	0	0	0	0	0	0	0	0	0	0	0	0	0	0	0	0	0	0	0	0	0	0	0	0	0	0	0	0	0	0	0
k__Fungi;p__Basidiomycota;c__Pucciniomycetes;o__Pucciniales;f__Pucciniastraceae;g__Pucciniastrum	0	0	0	0	0	0	0	0	0	0	0	0	0	0	0	0	0	0	0	0	0	0	0	0	0	0	0	0	0	0	0	0	0	0	0	0	0	0	0	0	0	0	0	0	0	0	0	0	0
k__Fungi;p__Basidiomycota;c__Agaricomycetes;o__Agaricales;f__Clavariaceae;Other	0	0	0	0	0	0	0	0	0	0	0	0	0	0	0	0	0	0	0	0	0	0	0	0	0	0	0	0	0	0	0	0	0	0	0	0	0	0	0	0	0	0	0	0	0	0	0	0	0
k__Fungi;p__Ascomycota;c__Dothideomycetes;o__Venturiales;f__Sympoventuriaceae;g__unidentified	0	0	0	0	0	0	0	0	0	0	0	0	0	0	0	0	0	0	0	0	0	0	0	0	0	0	0	0	0	0	0	0	0	0	0	0	0	0	0	0	0	0	0	0	0	0	0	0	0
k__Fungi;p__Basidiomycota;c__Agaricomycetes;o__Polyporales;f__Phanerochaetaceae;g__Meruliopsis	0	0	0	0	0	0	0	0	0	0	0	0	0	0	0	0	0	0	0	0	0	0	0	0	0	0	0	0	0	0	0	0	0	0	0	0	0	0	0	0	0	0	0	0	0	0	0	0	0
k__Fungi;p__Ascomycota;c__Leotiomycetes;o__Helotiales;f__Incertae sedis;g__Gremmeniella	0	0	0	0	0	0	0	0	0	0	0	0	0	0	0	0	0	0	0	0	0	0	0	0	0	0	0	0	0	0	0	0	0	0	0	0	0	0	0	0	0	0	0	0	0	0	0	0	0
k__Fungi;p__Basidiomycota;c__Agaricomycetes;o__Russulales;f__Stephanosporaceae;g__Cristinia	0	0	0	0	0	0	0	0	0	0	0	0	0	0	0	0	0	0	0	0	0	0	0	0	0	0	0	0	0	0	0	0	0	0	0	0	0	0	0	0	0	0	0	0	0	0	0	0	0
k__Fungi;p__Basidiomycota;c__Agaricomycetes;o__Polyporales;f__Polyporaceae;g__Diplomitoporus	0	0	0	0	0	0	0	0	0	0	0	0	0	0	0	0	0	0	0	0	0	0	0	0	0	0	0	0	0	0	0	0	0	0	0	0	0	0	0	0	0	0	0	0	0	0	0	0	0
k__Fungi;p__Basidiomycota;c__Microbotryomycetes;o__Incertae sedis;f__Incertae sedis;g__Glaciozyma	0	0	0	0	0	0	0	0	0	0	0	0	0	0	0	0	0	0	0	0	0	0	0	0	0	0	0	0	0	0	0	0	0	0	0	0	0	0	0	0	0	0	0	0	0	0	0	0	0
k__Fungi;p__Basidiomycota;c__Agaricomycetes;o__Agaricales;f__Bolbitiaceae;g__Pholiotina	0	0	0	0	0	0	0	0	0	0	0	0	0	0	0	0	0	0	0	0	0	0	0	0	0	0	0	0	0	0	0	0	0	0	0	0	0	0	0	0	0	0	0	0	0	0	0	0	0
k__Fungi;p__Ascomycota;c__Saccharomycetes;o__Saccharomycetales;f__Metschnikowiaceae;g__Metschnikowia	0	0	0	0	0	0	0	0	0	0	0	0	0	0	0	0	0	0	0	0	0	0	0	0	0	0	0	0	0	0	0	0	0	0	0	0	0	0	0	0	0	0	0	0	0	0	0	0	0
k__Fungi;p__Ascomycota;c__Sordariomycetes;o__Sordariales;f__Lasiosphaeriaceae;g__Cladorrhinum	0	0	0	0	0	0	0	0	0	0	0	0	0	0	0	0	0	0	0	0	0	0	0	0	0	0	0.000344353	0	0	0	0	0	0	0	0	0	0	0	0	0	0	0	0	0	0	0	0	0	0
k__Fungi;p__Basidiomycota;c__Agaricomycetes;o__Atheliales;f__Atheliaceae;g__Piloderma	0	0	0	0	0	0	0	0	0	0	0	0	0	0	0	0	0	0	0	0	0	0	0	0	0	0	0	0	0	0	0	0	0	0	0	0	0	0	0	0	0	0	0	0	0	0	0	0	0
k__Fungi;p__Basidiomycota;c__Agaricomycetes;o__Boletales;f__Boletaceae;g__unidentified	0	0	0	0	0	0	0	0	0	0	0	0	0	0	0	0	0	0	0	0	0	0	0	0	0	0	0	0	0	0	0	0	0	0	0	0	0	0	0	0	0	0	0	0	0	0	0	0	0
k__Fungi;p__Basidiomycota;c__Agaricomycetes;o__Polyporales;f__Polyporaceae;g__Tyromyces	0	0	0	0	0	0	0	0	0	0	0	0	0	0	0	0	0	0	0	0	0	0	0	0	0	0	0	0	0	0	0	0	0	0	0	0	0	0	0	0	0	0	0	0	0	0	0	0	0
k__Fungi;p__Ascomycota;c__Sordariomycetes;o__Incertae sedis;f__Vialaeaceae;g__Vialaea	0	0	0	0	0	0	0	0	0	0	0	0	0	0	0	0	0	0	0	0	0	0	0	0	0	0	0	0	0	0	0	0	0	0	0	0	0	0	0	0	0	0	0	0	0	0	0	0	0
k__Fungi;p__Ascomycota;c__Sordariomycetes;o__Hypocreales;f__Incertae sedis;g__Stilbella	0	0	0	0	0	0	0	0	0	0	0	0	0	0	0	0	0	0	0	0	0	0	0	0	0	0	0	0	0	0	0	0	0	0	0	0	0	0	0	0	0	0	0	0	0	0	0	0	0
k__Fungi;p__Ascomycota;c__Dothideomycetes;o__Capnodiales;f__Davidiellaceae;g__Davidiella	0	0	0	0	0	0	0	0	0	0	0	0	0	0	0	0	0	0	0	0	0	0	0	0	0	0	0	0	0	0	0	0	0	0	0	0	0	0	0	0	0	0	0	0	0	0	0	0	0
k__Fungi;p__Ascomycota;c__Incertae sedis;o__Incertae sedis;f__Incertae sedis;g__Sympodiella	0	0	0	0	0	0	0	0	0	0	0	0	0	0	0	0	0	0	0	0	0	0	0	0	0	0	0	0	0	0	0	0	0	0	0	0	0	0	0	0	0	0	0	0	0	0	0	0	0
k__Fungi;p__Basidiomycota;c__Agaricomycetes;o__Cantharellales;f__Clavulinaceae;g__Clavulina	0	0	0	0	0	0	0	0	0	0	0	0	0	0	0	0	0	0	0	0	0	0	0	0	0	0	0	0	0	0	0	0	0	0	0	0	0	0	0	0	0	0	0	0	0	0	0	0	0
k__Fungi;p__Basidiomycota;c__Agaricomycetes;o__Phallales;f__Phallaceae;g__Phallus	0	0	0	0	0	0	0	0	0	0	0	0	0	0	0	0	0	0	0	0	0	0	0	0	0	0	0	0	0	0	0	0	0	0	0	0	0	0	0	0	0	0	0	0	0	0	0	0	0
k__Fungi;p__Ascomycota;c__Dothideomycetes;o__Pleosporales;f__Venturiaceae;g__unidentified	0	0	0	0	0	0	0	0	0	0	0	0	0	0	0	0	0	0	0	0	0	0	0	0	0	0	0	0	0	0	0	0	0	0	0	0	0	0	0	0	0	0	0	0	0	0	0	0	0
k__Fungi;p__Ascomycota;c__Saccharomycetes;o__Saccharomycetales;f__Incertae sedis;g__unidentified	0	0	0	0	0	0	0	0	0	0	0	0	0	0	0	0	0	0	0	0	0	0	0	0	0	0	0	0	0	0	0	0	0	0	0	0	0	0	0	0	0	0	0	0	0	0	0	0	0
k__Fungi;p__Ascomycota;c__Dothideomycetes;o__Myriangiales;f__Elsinoaceae;g__Elsinoe	0	0	0	0	0	0	0	0	0	0	0	0	0	0	0	0	0	0	0	0	0	0	0	0	0	0	0	0	0	0	0	0	0	0	0	0	0	0	0	0	0	0	0	0	0	0	0	0	0
k__Fungi;p__Basidiomycota;c__Microbotryomycetes;o__Sporidiobolales;f__Incertae sedis;g__unidentified	0	0	0	0	0	0	0	0	0	0	0	0	0	0	0	0	0	0	0	0	0	0	0	0	0	0	0	0	0	0	0	0	0	0	0	0	0	0	0	0	0	0	0	0	0	0	0	0	0
k__Fungi;p__Ascomycota;c__Leotiomycetes;o__Incertae sedis;f__Incertae sedis;g__unidentified	0	0	0	0	0	0	0	0	0	0	0	0	0	0	0	0	0	0	0	0	0	0	0	0	0	0	0	0	0	0	0	0	0	0	0	0	0	0	0	0	0	0	0	0	0	0	0	0	0
k__Fungi;p__Ascomycota;c__Taphrinomycetes;o__Taphrinales;f__Taphrinaceae;g__unidentified	0	0	0	0	0	0	0	0	0	0	0	0	0	0	0	0	0	0	0	0	0	0	0	0	0	0	0	0	0	0	0	0	0	0	0	0	0	0	0	0	0	0	0	0	0	0	0	0	0
[truncated: 111 more columns]
