# Supplementary material for: Fungal Communities Including Plant Pathogens in Near Surface Air Are Similar across Northwestern Europe
Source: Front Microbiol. 2017 Sep 8;8:1729. doi: 10.3389/fmicb.2017.01729 (PMC5596660; doi:10.3389/fmicb.2017.01729)
Supplement: TABLE S2 — Weather data on the days of sampling on the three sampling locations, Rothamsted, UK, Slagelse, DK, and Wageningen, NL. Daily precipitation and mean temperatures are given. [file Table_2.XLSX]

## Sheet: Mean temperature
Mean temperature Celcius degrees
	Slagelse	Rothamsted	Wageningen
2012-04-20	7.4	7.873	8.5
2012-04-21	8.3	6.3385	8.1
2012-04-22	8.3	7.703	8
2012-04-23	8.2	7.658	9.3
2012-04-24	9	8.878	9.4
2012-04-25	9.2	7.9475	9.9
2012-04-26	10.5	9.3635	11.5
2012-04-27	11.4	10.825	12.6
2012-04-28	8.7	7.36	12.3
2012-04-29	11.7	9.215	13.3
2012-05-31	10.6	15.075	14.71
2012-06-01	10.7	15.645	12.52
2012-06-02	9.8	13.355	11.36
2012-06-03	9.8	9.71	8.72
2012-06-04	10.8	9.7825	8.52
2012-06-05	10.8	9.491	11.08
2012-06-06	10.9	14.06	13.63
2012-06-07	12.4	14.025	16.42
2012-06-08	13.6	12.345	15.58
2012-06-09	13.2	12.825	13.02
2012-11-03	6.5	4.3205	5.89
2012-11-04	6.6	3.218	6
2012-11-05	4.4	5.669	6.11
2012-11-06	5.8	4.6005	6.1
2012-11-07	8.2	6.493	9.97
2012-11-08	8.8	8.626	9.62
2012-11-09	8.5	7.814	8.79
2012-11-10	7.6	8.005	10
2012-11-11	8.6	4.983	8.07
2012-11-12	6.5	7.1105	6.54
2012-11-13	6.6	10.5385	7.94
2013-05-03	8.2	10.333	11.63
2013-05-04	11.6	11.6475	11.4
2013-05-05	10.5	11.229	12.44
2013-05-06	12.3	14.225	14.93
2013-05-07	15.7	13.2975	15.33
2013-05-08	14.5	13.13	16.05
2013-05-09	14.2	9.3945	12.85
2013-05-10	11.8	12.495	11.69
2013-05-11	12.4	9.163	10.17
2013-05-12	10.2	9.5105	9.33
2013-06-07	15.5	13.5975	17.83
2013-06-08	13.2	11.48	15.29
2013-06-09	12.3	11.95	12.94
2013-06-10	15	10.94	11.48
2013-06-11	13.9	11.86	14.55
2013-06-12	15.1	14.68	18.39
2013-06-13	16.2	14.315	16.25
2013-06-14	14	12.144	14.57
2013-06-15	13.6	12.63	14.81
2013-06-16	13	12.99	14.71

## Sheet: Precipitation
Daily accumulated precipitation from 8.00 a.m. to 8.00 a.m.
precipitation at 8:00 at 1,5m (mm)	Slagelse	Rothamsted	Wageningen
2012-04-20	0	17.53	1.6
2012-04-21	0.1	1.379	4.3
2012-04-22	3.1	1.379	0.2
2012-04-23	0	13.2	0.9
2012-04-24	0	8.08	0.4
2012-04-25	5.7	13.79	2.2
2012-04-26	2.3	6.895	4.8
2012-04-27	0.2	7.29	1.4
2012-04-28	0	28.76	4.5
2012-04-29	0.1	5.319	0
2012-05-31	0	0	6.8
2012-06-01	0	2.364	0
2012-06-02	0.6	13.4	0
2012-06-03	0	23.84	12
2012-06-04	0	0.591	9.4
2012-06-05	0	6.501	0
2012-06-06	0	5.91	11
2012-06-07	1.5	17.14	2.2
2012-06-08	0.1	3.546	1.8
2012-06-09	9.7	0	0
2012-11-03	1.6	7.41	3.12
2012-11-04	3.9	6.435	3.06
2012-11-05	7.9	0.195	2.12
2012-11-06	2.1	0.78	4.88
2012-11-07	0.9	0	1.27
2012-11-08	1.3	0	0.31
2012-11-09	0.5	6.435	1.73
2012-11-10	0	0	1.73
2012-11-11	3.9	0.195	0.03
2012-11-12	0	3.51	0
2012-11-13	0.2	0	1.02
2013-05-03		0.077	0.02
2013-05-04	0	0.01	0.02
2013-05-05	0	0	0
2013-05-06	0	0	0.02
2013-05-07	0	1.169	1.33
2013-05-08	1.3	0.085	11.9
2013-05-09	0	1.539	0.12
2013-05-10	0	1.822	0
2013-05-11	0	1.814	6.87
2013-05-12	0.2	1.244	3.65
2013-06-07	0	0	0.01
2013-06-08	0	0	0.01
2013-06-09	0	0	0.01
2013-06-10	0	0.129	0.01
2013-06-11	0	0.067	0.02
2013-06-12	0	1.496	1.49
2013-06-13	14.5	0.028	2.71
2013-06-14	8.8	2.424	0
2013-06-15	0.2	2.842	0.41
2013-06-16	8.8	0	0
