# Supplementary material for: Fungal Communities Including Plant Pathogens in Near Surface Air Are Similar across Northwestern Europe
Source: Front Microbiol. 2017 Sep 8;8:1729. doi: 10.3389/fmicb.2017.01729 (PMC5596660; doi:10.3389/fmicb.2017.01729)
Supplement: TABLE S3 — Observed species at the different locations. Significance of differences was tested using the two-sided Student’s two-sample t-test. [file Table_3.XLSX]

## Sheet: Location_stats
Group1	Group2	Group1 mean	Group1 std	Group2 mean	Group2 std	t stat	p-value
Wageningen	Slagelse	107.333	27.1801	102.864	26.9269	0.772851	1
Wageningen	Rothampstead Geescroft	107.333	27.1801	44.2444	21.7777	6.46229	0.015
Rothamsted	Rothampstead Geescroft	94.7	25.8906	44.2444	21.7777	5.37888	0.015
Wageningen	Rothamsted	107.333	27.1801	94.7	25.8906	2.2809	0.36
Slagelse	Rothamsted	102.864	26.9269	94.7	25.8906	1.43299	1
Slagelse	Rothampstead Geescroft	102.864	26.9269	44.2444	21.7777	5.99526	0.015
Rothampstead Little Hoos	Slagelse	67.25	12.9044	102.864	26.9269	-4.68367	0.015
Wageningen	Rothampstead Little Hoos	107.333	27.1801	67.25	12.9044	5.25812	0.015
Rothampstead Little Hoos	Rothampstead Geescroft	67.25	12.9044	44.2444	21.7777	3.03739	0.195
Rothampstead Little Hoos	Rothamsted	67.25	12.9044	94.7	25.8906	-3.76076	0.015
